# Supplementary material for: Unraveling the Saline–Alkali–Tolerance Mystery of Leymus chinensis Nongjing–4: Insights from Integrated Transcriptome and Metabolome Analysis
Source: Plants (Basel). 2025 Dec 17;14(24):3852. doi: 10.3390/plants14243852 (PMC12736582; doi:10.3390/plants14243852)
Supplement: Supplementary file 1 [file plants-14-03852-s001.zip › Table S1.xlsx]

## Sheet: Sheet1
Index	Compounds	Class I	Class II	Formula	Q1 (Da)	Q3 (Da)	Molecular weight (Da)	Ionization model	Level	CAS	cpd_ID	CK-1	CK-2	CK-3	100-1	100-2	100-3	150-1	150-2	150-3	QC01	QC02	QC03	kegg_map	mw_cpd_ID	mw_map	SA100_vs_CK_VIP	SA100_vs_CK_P-value	SA100_vs_CK_Fold_Change	SA100_vs_CK_Log2FC	SA100_vs_CK_Type	SA150_vs_CK_VIP	SA150_vs_CK_P-value	SA150_vs_CK_Fold_Change	SA150_vs_CK_Log2FC	SA150_vs_CK_Type	SA150_vs_SA100_VIP	SA150_vs_SA100_P-value	SA150_vs_SA100_Fold_Change	SA150_vs_SA100_Log2FC	SA150_vs_SA100_Type
Xmgp006913	2,4,2',4'-tetrahydroxy-3'-prenylchalcone	Flavonoids	Chalcones	C20H20O5	341.14	137.06	340.1311	[M+H]+	3	-	-	544554.1620000015	352323.1159999969	395178.99499999866	170680.54200000016	152418.31849999866	148536.10050000012	438957.16199999844	408758.1719999991	466253.8415	293472.08550000197	232151.99999999968	247339.9359999981	-	-	-	1.33093	0.0408765	0.365027	-1.45393	down	0.155692	0.913673	1.01696	0.0242625	insig	1.30905	0.00108457	2.78599	1.47819	up
Zmgp004436	Okanin-4'-(6''-O-acetyl)glucoside*	Flavonoids	Chalcones	C23H24O13	509.13	347.08	508.1217	[M+H]+	3	-	-	200677.4285000003	245405.4645000005	255557.37300000066	666577.0639999986	487069.98650000064	476665.6210000006	1029799.9279999988	1142667.4454999994	816511.1500000011	577981.2704999986	513153.1265000001	500878.64700000134	-	-	-	1.31644	0.0302125	2.32357	1.21635	up	1.26837	0.0132848	4.25999	2.09085	up	1.18471	0.0222163	1.83338	0.874504	up
pmp000393	Isoliquiritin apioside	Flavonoids	Chalcones	C26H30O13	551.18	419.13	550.1686	[M+H]+	3	120926-46-7	-	5373027.074499996	5324862.5174999945	6862641.372500007	4173036.959000014	4469467.590499992	5379812.786500013	1974025.739	939104.3759999976	1794276.062499997	3492676.026500001	3393812.089999994	4830722.987000006	-	-	-	0.974314	0.137897	0.798513	-0.324612	insig	1.21005	0.00371069	0.268067	-1.89933	down	1.20905	0.00319448	0.335708	-1.57472	down
Lmlp006175	Isosalipurposide (Phlorizin Chalcone)	Flavonoids	Chalcones	C21H22O10	435.13	273.09	434.1213	[M+H]+	2	4547-85-7	C16406	525714.7469999994	572654.1195000003	434325.5295000003	425332.5545000017	292199.54650000087	420052.5429999978	235017.6275000005	244938.31750000085	309514.30999999953	418416.6440000013	524522.532499999	350759.0869999995	ko00941	C16406	-	0.992191	0.0917062	0.742212	-0.430096	insig	1.21118	0.0112549	0.515087	-0.957113	down	1.00953	0.0985696	0.693988	-0.527017	insig
Zmhp002431	saffloquinoside A	Flavonoids	Chalcones	C27H30O15	595.17	433.11	594.1585	[M+H]+	3	-	-	813738.0445000011	527445.9025	505957.71800000005	425771.7384999999	498588.49599999975	588490.7349999999	229480.5219999995	182416.04100000052	214965.65349999984	547240.1360000015	323155.94399999944	502244.8625000001	-	-	-	0.630793	0.388287	0.819023	-0.288025	insig	1.22771	0.0521303	0.339369	-1.55907	down	1.27331	0.0178764	0.414358	-1.27105	down
Lmmp007480	2,4,4'-trihydroxychalcone	Flavonoids	Chalcones	C15H12O4	257.08	137.02	256.0736	[M+H]+	3	83616-07-3	-	7836.680000000038	9828.58099999995	13223.10200000001	12727.577000000027	9250.083999999932	14586.158500000027	5827.717999999992	5118.672499999998	6835.221999999964	11531.521000000024	7372.281499999999	12527.166500000007	-	-	-	0.543084	0.441694	1.18374	0.243353	insig	1.08339	0.097598	0.575674	-0.796677	down	1.20233	0.046366	0.486317	-1.04003	down
Labn004865	Hydroxy isoliquiritigenin glucoside*	Flavonoids	Chalcones	C21H22O10	433.11	271.06	434.1213	[M-H]-	3	-	-	140243.82200000007	108900.48050000072	146072.089	64841.86500000044	72056.8765000004	92082.93500000023	45977.53850000009	36866.04000000002	51195.405500000124	104692.84000000046	50274.65549999983	99641.62350000025	-	-	-	1.23209	0.0210743	0.579383	-0.787411	down	1.25047	0.0100386	0.339153	-1.55999	down	1.16206	0.0410718	0.58537	-0.772579	down
Zmpn002440	3,4,2',4',6'-Pentahydroxychalcone	Flavonoids	Chalcones	C15H12O6	287.06	135.05	288.0634	[M-H]-	3	73692-51-0	C15525	38739.25850000032	36886.160000000375	34576.409499999856	16120.869500000234	17511.599000000107	18831.52450000013	20281.96800000028	21443.295500000087	18984.117999999857	23775.27100000004	31147.498500000067	18001.66200000011	ko00941,ko01100,ko01110	C15525	-	1.36529	0.000437278	0.476072	-1.07075	down	1.27076	0.000898768	0.550893	-0.860157	down	1.04024	0.060569	1.15716	0.210592	insig
MWStz490	Marein	Flavonoids	Chalcones	C21H22O11	449.11	287.06	450.1162	[M-H]-	2	535-96-6	-	151500.57699999993	124917.14499999992	169981.3320000006	117876.9175	98628.3255000001	87435.18250000026	49560.112999999845	55940.03000000007	75122.50000000004	93396.35400000008	129916.21950000038	125988.48299999973	-	-	-	1.1593	0.0468634	0.680872	-0.554545	insig	1.22125	0.0080954	0.404621	-1.30536	down	1.14317	0.0257819	0.59427	-0.75081	down
Smrp002240	Sulphuretin	Flavonoids	Aurones	C15H10O5	271.06	161.02	270.0528	[M+H]+	3	120-05-8	C08730	179604.50000000067	47252.75650000002	172016.07800000138	153553.56899999964	161766.98399999892	65695.25549999959	9450.551300000003	9450.551300000003	9450.551300000003	63722.670000000275	74427.08549999955	86953.47200000027	-	C08730	-	0.0468321	0.916181	0.95523	-0.0660798	insig	1.21521	0.102479	0.0710793	-3.81443	down	1.28355	0.0621043	0.0744107	-3.74835	down
Zbsp005715	Hesperetin-7-O-(6''-malonyl)glucoside	Flavonoids	Flavanones	C25H26O14	551.14	303.09	550.1323	[M+H]+	3	-	-	152755.18799999985	140171.0614999994	173414.28899999982	139010.86700000105	125990.98049999985	112437.13299999993	46256.59749999988	67074.19099999989	93366.25099999999	106713.96449999986	126598.43999999989	156124.9624999999	-	-	-	1.06836	0.0779329	0.809363	-0.30514	insig	1.15209	0.00872302	0.443232	-1.17387	down	1.09638	0.0329573	0.54763	-0.868726	down
pma6218	O-MethylNaringenin-8-C-arabinoside	Flavonoids	Flavanones	C21H22O9	419.13	383.1	418.1264	[M+H]+	3	-	-	1415985.611999997	2451489.607000004	2546145.1380000035	1370610.4189999986	1757459.328000007	1040579.0090000009	924425.2659999965	1119459.0435000018	475689.7840000007	1154117.8614999985	1472021.610500007	1494840.7070000006	-	-	-	0.906312	0.165344	0.649968	-0.621559	insig	1.07249	0.0496855	0.392847	-1.34796	down	0.884602	0.123061	0.60441	-0.7264	insig
HJAP135	Pinocembrin-7-O-(6''-O-malonyl)glucoside	Flavonoids	Flavanones	C24H24O12	505.12	257.08	504.1268	[M+H]+	3	-	-	29342.06800000007	31783.54350000024	26778.43749999998	36186.89400000037	25428.927000000003	36103.393500000086	14494.167000000056	8988.718999999932	14124.631000000012	22150.379000000023	28135.912000000102	20727.51000000029	-	-	-	0.484882	0.465934	1.11166	0.152713	insig	1.20494	0.00216641	0.427825	-1.22491	down	1.22195	0.0160545	0.384853	-1.37762	down
pma0791	Naringenin-7-O-(6''-malonyl)glucoside	Flavonoids	Flavanones	C24H24O13	521.13	273.08	520.1217	[M+H]+	3	-	-	300060.2984999994	230285.11950000038	213648.41750000027	215150.49449999945	136125.15999999986	200722.99950000012	147043.39399999962	161405.69400000005	135253.16850000015	195980.8950000004	287743.04650000064	208072.46450000035	-	-	-	0.906954	0.150006	0.74194	-0.430626	insig	1.17237	0.0540413	0.596379	-0.745699	down	0.732062	0.272658	0.80381	-0.315073	insig
pmb0628	Eriodictyol-8-C-glucoside-4'-O-glucoside	Flavonoids	Flavanones	C27H32O16	613.18	451.1	612.169	[M+H]+	3	-	-	73727.45500000018	59835.409000000036	91609.36300000008	64451.88800000005	46485.94400000003	65545.08699999997	39388.9075	20957.339000000044	37241.16649999997	57327.60200000013	56147.760499999866	44478.19349999997	-	-	-	0.8108	0.226547	0.783769	-0.3515	insig	1.12897	0.0239208	0.43339	-1.20626	down	1.05619	0.0364511	0.552957	-0.854762	down
pmp000399	Licorice glycoside D2	Flavonoids	Flavanones	C35H36O15	697.21	535.15	696.2054	[M+H]+	3	-	-	2618.0858999999773	2618.0858999999773	2618.0858999999773	13702.1904999999	13090.429499999886	31956.830999999947	64709.929000000004	41095.59700000036	86126.03949999975	42719.17599999984	47246.681999999884	29472.216499999733	-	-	-	1.32281	0.111313	7.47995	2.90303	up	1.27586	0.0421014	24.4366	4.61097	up	1.13636	0.0574963	3.26695	1.70794	up
Lmzp002365	Hesperetin-7-O-glucoside*	Flavonoids	Flavanones	C22H24O11	465.14	303.09	464.1319	[M+H]+	3	31712-49-9	C16422	175981.31749999913	118791.07799999967	103744.33099999977	70848.61600000047	85943.93399999986	109274.07249999946	53260.18350000019	66604.17150000027	96576.69799999984	137251.89350000047	141158.1754999998	118303.31349999989	ko00941	C16422	-	0.961255	0.172581	0.667642	-0.582853	insig	1.02096	0.0914796	0.543117	-0.880666	down	0.601489	0.386542	0.813484	-0.297813	insig
Zbhp004510	Hesperetin-3'-O-glucoside*	Flavonoids	Flavanones	C22H24O11	465.14	303.09	464.1319	[M+H]+	3	-	-	166614.30099999913	103854.65299999983	189050.38649999967	96057.73100000051	87812.49599999987	185189.7869999989	17562.499199999973	17562.499199999973	17562.499199999973	173638.9055000006	148913.3824999998	144756.00449999984	-	-	-	0.52748	0.497193	0.803144	-0.31627	insig	1.26977	0.0335762	0.114658	-3.12459	down	1.27793	0.0773857	0.142761	-2.80832	down
Lahp003599	Homoeriodictyol-7,4'-di-O-β-D-glucopyranoside	Flavonoids	Flavanones	C28H34O16	627.19	303.09	626.1847	[M+H]+	3	-	-	23270.55449999999	36043.22699999998	38321.43800000006	38608.70050000004	20718.119499999993	39258.00000000009	4143.623899999999	4143.623899999999	4143.623899999999	33452.94850000001	34524.391499999925	59337.936000000096	-	-	-	0.0216144	0.969183	1.00973	0.0139639	insig	1.2729	0.0261337	0.12732	-2.97347	down	1.29007	0.0419485	0.126093	-2.98744	down
Cmxp004977	Isookanin	Flavonoids	Flavanones	C15H12O6	289.07	153.02	288.0634	[M+H]+	3	-	-	17302.047	17421.000000000047	21754.869999999904	11973.71149999997	13215.893500000117	9181.862000000036	7942.900000000002	14823.495999999966	9369.317999999936	15914.390500000041	10339.796	16717.235000000033	-	-	-	1.22374	0.0189203	0.608582	-0.716475	down	1.06726	0.0394854	0.568996	-0.813509	down	0.273584	0.776549	0.934953	-0.0970339	insig
Zbnp004170	Eriodictyol-3'-O-glucoside*	Flavonoids	Flavanones	C21H22O11	451.12	289.07	450.1162	[M+H]+	3	-	-	225967.0649999999	140096.21999999986	190584.15400000018	50906.79900000016	52573.16449999985	148216.8430000004	10181.35980000003	10181.35980000003	10181.35980000003	183354.47900000005	122637.10249999975	174880.28350000022	-	-	-	1.05977	0.0707669	0.452166	-1.14508	down	1.28164	0.0195954	0.0548715	-4.1878	down	1.24084	0.148961	0.121353	-3.04272	down
Lmtp003948	3',5',5,7-Tetrahydroxy-4'-methoxyflavanone-3'-O-glucoside	Flavonoids	Flavanones	C22H24O12	481.13	319.05	480.1268	[M+H]+	3	-	-	145478.40500000012	116017.57599999994	123835.69150000007	9136.40839999999	9136.40839999999	9136.40839999999	52368.806000000055	65992.87249999995	75166.43399999988	117342.40599999984	83677.95449999999	45682.04199999995	-	-	-	1.37924	0.00541003	0.0711315	-3.81337	down	1.21071	0.00551256	0.502238	-0.993558	down	1.30986	0.0140051	7.06069	2.81981	up
pme1611	Isohemiphloin	Flavonoids	Flavanones	C21H22O10	433.11	313.07	434.1213	[M-H]-	2	3682-02-8	-	1421255.6059999978	1165531.6545000009	895552.7989999977	463559.3069999992	856063.5519999993	659591.840500001	288122.3375000005	225369.23100000012	293876.7880000007	579919.3110000008	529853.1369999988	985874.3615000031	-	-	-	1.09291	0.0620519	0.568358	-0.815129	down	1.25691	0.025753	0.231847	-2.10876	down	1.19958	0.0698831	0.407924	-1.29363	down
Lmsn004132	Hamiltone A	Flavonoids	Flavanones	C18H18O6	329.09	167.04	330.1103	[M-H]-	2	6626-61-5	-	324615.14550000016	305016.67099999986	253127.4999999995	221142.57150000066	407367.28449999844	167876.09399999958	135616.7540000004	181448.50000000023	137346.89550000028	184460.04750000025	211771.14599999945	183310.8545000001	-	-	-	0.408028	0.735365	0.902155	-0.148552	insig	1.20989	0.00736798	0.514763	-0.958019	down	0.878879	0.254411	0.570593	-0.809466	insig
HJN087	Naringenin-4'-O-glucoside*	Flavonoids	Flavanones	C21H22O10	433.12	271.06	434.1213	[M-H]-	3	-	-	140243.82200000007	108900.48050000072	146072.089	64841.86500000044	72056.8765000004	92082.93500000023	45977.53850000009	36866.04000000002	51195.405500000124	104692.84000000046	50274.65549999983	99641.62350000025	-	-	-	1.23209	0.0210743	0.579383	-0.787411	down	1.25047	0.0100386	0.339153	-1.55999	down	1.16206	0.0410718	0.58537	-0.772579	down
mws1179	Naringenin-7-O-glucoside (Prunin)*	Flavonoids	Flavanones	C21H22O10	433.11	271.07	434.1213	[M-H]-	3	529-55-5	C09099	140243.82200000007	108900.48050000072	146072.089	64841.86500000044	72056.8765000004	92082.93500000023	45977.53850000009	36866.04000000002	51195.405500000124	104692.84000000046	50274.65549999983	99641.62350000025	ko00941,ko01100	C09099	-	1.23209	0.0210743	0.579383	-0.787411	down	1.25047	0.0100386	0.339153	-1.55999	down	1.16206	0.0410718	0.58537	-0.772579	down
pme0376	Naringenin (5,7,4'-Trihydroxyflavanone)	Flavonoids	Flavanones	C15H12O5	271.06	151.0	272.0685	[M-H]-	1	480-41-1	C00509	60582.75050000018	56004.08700000023	59118.44750000003	36363.45249999996	33100.20499999978	36398.893000000084	60337.05600000053	46429.09800000005	44457.93000000012	45567.72099999979	54412.95000000007	53344.46100000016	ko00941,ko00943,ko01100,ko01110	C00509	-	1.36487	0.000231507	0.602501	-0.730965	down	0.810946	0.239914	0.860669	-0.21647	insig	1.13948	0.0878181	1.42849	0.514496	insig
Zmhn001036	Choerospondin	Flavonoids	Flavanones	C21H22O10	433.11	271.06	434.1213	[M-H]-	3	81202-36-0	-	51057.88399999993	49294.15650000004	57017.36599999987	40235.88949999992	18994.656000000028	47648.5485	40468.724999999984	24071.790500000083	39884.42699999996	38918.778999999915	41867.31199999992	69281.92250000013	-	-	-	0.861883	0.182569	0.679161	-0.558175	insig	1.00089	0.0643325	0.663566	-0.591689	down	0.0424271	0.940204	0.977038	-0.0335133	insig
Lmzn001875	Naringenin-7-O-Rutinoside-4'-O-glucoside	Flavonoids	Flavanones	C33H42O19	741.23	579.18	742.232	[M-H]-	3	-	-	19036.57	26573.477999999966	27682.84650000001	53423.61899999996	46524.752999999895	54257.621499999834	42677.32849999996	36633.70549999998	35940.958999999995	50819.360500000126	28488.757999999907	31536.294999999962	-	-	-	1.30697	0.00187872	2.10397	1.07311	up	1.12042	0.0172809	1.57249	0.653046	up	1.1789	0.0168278	0.74739	-0.420067	insig
HJN090	Isocoreopsin*	Flavonoids	Flavanones	C21H22O10	433.11	271.06	434.1213	[M-H]-	3	-	-	14478.460999999968	14812.398999999836	20642.929000000182	23304.62699999979	21648.867500000226	30710.552499999816	16884.67049999992	21927.930499999908	8787.867499999968	17687.647000000157	10248.563999999964	16802.988500000167	-	-	-	1.10476	0.0731029	1.51529	0.599592	up	0.224128	0.868501	0.953272	-0.0690406	insig	0.877499	0.125986	0.629103	-0.668632	insig
Lmyn006922	Sakuranin	Flavonoids	Flavanones	C22H24O10	447.13	285.08	448.1369	[M-H]-	3	529-39-5	C17391	23195.007500000025	21060.151500000033	18025.61649999993	22267.26150000016	13903.018999999971	20991.521500000104	9433.074999999932	5395.536500000023	10351.955999999971	13524.483500000042	13166.756499999976	17461.802000000065	-	C17391	-	0.402741	0.607369	0.917808	-0.123736	insig	1.16825	0.00443376	0.404307	-1.30648	down	1.12918	0.0342325	0.440514	-1.18274	down
mws1454	Persicoside*	Flavonoids	Flavanones	C23H26O11	477.14	315.09	478.1475	[M-H]-	3	28978-03-2	-	83937.69300000003	88702.73849999926	83756.92400000044	42630.52649999982	49329.702000000136	45152.732999999746	8526.105299999963	8526.105299999963	8526.105299999963	43946.884500000364	55171.03549999983	93089.64550000052	-	-	-	1.36612	0.000121299	0.534767	-0.903016	down	1.28731	0.000442665	0.0997605	-3.32539	down	1.31547	0.00274938	0.186549	-2.42237	down
Zbnn006442	Eriodictyol (5,7,3',4'-Tetrahydroxyflavanone)	Flavonoids	Flavanones	C15H12O6	287.05	135.04	288.0634	[M-H]-	3	552-58-9	C05631	5571.0070000000305	8610.790500000045	9602.679000000013	6507.802500000042	5967.062500000056	3976.8510000000233	795.3702000000046	795.3702000000046	795.3702000000046	8189.763999999967	7102.4260000000795	6556.565499999991	ko00941,ko01100,ko01110	C05631	-	0.871503	0.176864	0.6917	-0.531782	insig	1.27437	0.0277171	0.100322	-3.31729	down	1.30112	0.0258966	0.145037	-2.78551	down
Wayn005551	DihydroTricetin 5-(2''-dihydroxybenzoyl)hydroxyterephthalic acid	Flavonoids	Flavanones	C30H20O14	603.08	303.05	604.0853	[M-H]-	3	-	-	10245.3935	9865.463000000038	10192.77450000008	8255.531999999928	15731.241000000038	9497.095499999954	798.8930000000051	798.8930000000051	798.8930000000051	3994.4650000000256	10253.301499999947	9646.528000000078	-	-	-	0.208796	0.691858	1.10495	0.143976	insig	1.2875	0.000163192	0.0790888	-3.66038	down	1.30227	0.0463808	0.0715771	-3.80436	down
Lmtn002796	Aromadendrin-7-O-glucoside	Flavonoids	Flavanonols	C21H22O11	449.11	287.06	450.1162	[M-H]-	3	28189-90-4	-	83212.44049999995	78625.25450000001	117718.04599999994	42123.13450000013	81441.87349999994	80796.45599999989	186564.5860000006	137195.78849999994	158101.08699999974	114323.56500000008	138087.07949999976	104109.7849999999	-	-	-	0.772835	0.234699	0.731022	-0.452013	insig	1.12233	0.0242384	1.72367	0.785482	up	1.16574	0.00894244	2.35789	1.2375	up
Walbsp4288	Pelargonidin 3-(6''-ferulylglucoside)-5-glucoside	Flavonoids	Anthocyanidins	C37H39O18+	771.22	271.06	771.2136	[M]+	3	-	-	90095.4629999998	73423.55149999991	119188.61249999971	70789.24599999997	56837.76150000008	58155.17599999994	27274.933500000014	40603.329500000014	43182.86899999998	57106.22300000001	63263.28049999991	49498.46499999994	-	-	-	1.09394	0.125906	0.657153	-0.605699	down	1.18355	0.0377855	0.392848	-1.34796	down	1.12654	0.0202971	0.597803	-0.742258	down
Lmpp003611	Malvidin-3-O-(6''-O-caffeoyl)glucoside	Flavonoids	Anthocyanidins	C32H31O15+	655.17	331.08	655.1657	[M]+	3	-	-	756370.2779999996	1121679.9045000016	1358393.7095000015	3482194.518999998	2822072.973999996	1136276.37	8730562.799500009	9543309.339500014	3404859.2910000067	1520148.4910000006	2522114.741499996	2778521.132000005	-	-	-	0.966402	0.176667	2.29899	1.201	insig	1.19199	0.0844577	6.69832	2.7438	up	0.985299	0.120026	2.9136	1.5428	insig
pme1398	Delphinidin-3-O-glucoside (Mirtillin)	Flavonoids	Anthocyanidins	C21H21O12+	465.1	303.05	465.1028	[M]+	3	50986-17-9	C12138	210157.69600000003	267855.3859999997	235969.21749999962	289388.18150000065	205344.53349999976	347319.45999999857	101943.94200000011	146390.02699999994	149124.99100000018	242160.8015000009	96042.8639999998	172087.12100000007	ko00942,ko01110	C12138	-	0.550566	0.416509	1.17937	0.238021	insig	1.16123	0.00975372	0.556679	-0.845082	down	1.16205	0.0554465	0.472012	-1.0831	down
Zmcp002924	Cyanidin 3-O-sophoroside	Flavonoids	Anthocyanidins	C27H31O16+	611.16	287.05	611.1607	[M]+	3	38820-68-7	C16306	82529.64300000011	135366.94450000007	169030.8255000001	228910.13350000014	201801.73850000006	87949.85200000001	217430.3325000001	216679.75950000016	230457.1354999993	124664.05900000036	164124.19449999946	149744.42800000007	ko00942	C16306	-	0.449983	0.440337	1.34046	0.422731	insig	1.03801	0.0625451	1.71755	0.780352	up	0.629008	0.376984	1.28131	0.357621	insig
Lmpp003958	Malvidin-3-O-(6''-O-p-coumaroyl)glucoside	Flavonoids	Anthocyanidins	C32H31O14+	639.17	331.08	639.1708	[M]+	3	158189-28-7	-	24937.721999999936	103448.98299999963	41454.301999999865	139196.1894999998	171006.34250000032	104213.39399999975	419858.6185000014	486556.98299999937	103519.49899999988	77888.42349999995	148042.84099999987	166306.27199999947	-	-	-	1.05672	0.0593368	2.44002	1.28689	up	1.03842	0.136235	5.94636	2.57201	up	0.749939	0.232828	2.43701	1.28511	insig
Zbzp004253	Cyanidin-3-(6''-O-sinapoyl)-glucoside-5-glucoside	Flavonoids	Anthocyanidins	C38H41O20+	817.21	655.17	817.2186	[M]+	3	-	-	24703.13000000001	24732.08999999997	26201.038999999917	28150.11250000005	12352.064999999995	40659.06500000017	2470.413	2470.413	2470.413	13066.499999999976	37019.17700000009	32857.78349999998	-	-	-	0.0799465	0.84311	1.07305	0.101713	insig	1.28744	0.000472566	0.0979853	-3.35129	down	1.25872	0.0953746	0.091315	-3.453	down
MWSHC2099	Salcolin A*	Flavonoids	Flavones	C27H26O11	527.16	331.08	526.1475	[M+H]+	1	369390-51-2	-	54390.4009999998	53137.85000000014	50065.164499999766	45371.12500000019	44670.20949999968	36979.653000000384	86700.36850000065	110380.8604999992	111173.5485000008	109050.10500000141	66415.475999999	55658.76249999991	-	CM00289	MetMap108	1.16365	0.0447713	0.806004	-0.31114	insig	1.24768	0.0223249	1.95601	0.967916	up	1.28197	0.010825	2.4268	1.27906	up
pmb0746	Tricin-4'-O-(guaiacylglycerol)ether*	Flavonoids	Flavones	C27H26O11	527.15	331.08	526.1475	[M+H]+	1	-	-	54390.4009999998	53137.85000000014	50065.164499999766	45371.12500000019	44670.20949999968	36979.653000000384	86700.36850000065	110380.8604999992	111173.5485000008	109050.10500000141	66415.475999999	55658.76249999991	-	-	-	1.16365	0.0447713	0.806004	-0.31114	insig	1.24768	0.0223249	1.95601	0.967916	up	1.28197	0.010825	2.4268	1.27906	up
Zbsp006822	Tricin-7-O-guaiacylglycerol*	Flavonoids	Flavones	C27H26O11	527.153	331.0812	526.1475	[M+H]+	1	-	-	54390.4009999998	53137.85000000014	50065.164499999766	45371.12500000019	44670.20949999968	36979.653000000384	86700.36850000065	110380.8604999992	111173.5485000008	109050.10500000141	66415.475999999	55658.76249999991	-	CM00291	MetMap108	1.16365	0.0447713	0.806004	-0.31114	insig	1.24768	0.0223249	1.95601	0.967916	up	1.28197	0.010825	2.4268	1.27906	up
pmb0738	Tricin-7-O-(2''-Sinapoyl)glucoside	Flavonoids	Flavones	C34H34O16	699.19	331.08	698.1847	[M+H]+	1	-	-	87011.23700000014	92446.43600000069	161554.67299999954	298830.38399999996	299976.22050000104	296964.21850000106	808180.3519999954	592640.3865000029	714761.7104999992	558391.583499997	547300.2985000003	441213.40249999845	-	CM00333	MetMap107	1.2849	0.016319	2.6268	1.39331	up	1.2529	0.00536737	6.20383	2.63316	up	1.28839	0.0227362	2.36175	1.23985	up
Zbjp003179	Orientin-7-O-arabinoside	Flavonoids	Flavones	C26H28O15	581.1501	449.1069	580.1428	[M+H]+	3	-	-	8888669.750999983	6675056.2370000025	7341218.0479999995	8532521.4245	7854004.573999995	7486635.183500012	4098929.181500002	4183156.4575	3553529.3440000108	6284053.174000002	4715579.370500012	5675016.162500013	-	CM00174	MetMap105	0.341467	0.687493	1.04227	0.0597306	insig	1.2331	0.0225792	0.516728	-0.952524	down	1.29655	0.000869573	0.495771	-1.01225	down
Zbhp006013	Chrysin 7-(6-O-malonylglucoside)	Flavonoids	Flavones	C24H22O12	503.12	255.07	502.1111	[M+H]+	3	-	-	45411.55249999998	59887.031499999735	56702.11600000027	70591.31349999955	54822.55049999991	58811.72299999991	130042.5450000016	148422.13950000086	145202.8599999982	96103.10450000023	78190.98299999982	75503.81749999992	-	-	-	0.684345	0.31554	1.13719	0.185473	insig	1.26372	0.000368529	2.61522	1.38693	up	1.29027	0.000489553	2.29972	1.20146	up
pmp000013	Eupatilin-7-O-glucoside	Flavonoids	Flavones	C24H26O12	507.15	345.09	506.1424	[M+H]+	2	-	-	53588.773499999785	45113.38399999986	47847.59750000016	71704.58849999937	57319.4569999997	68301.62450000037	138706.77500000008	137259.61150000055	126510.22899999932	75076.33599999965	71139.95150000043	87145.72999999963	-	-	-	1.19862	0.0392221	1.34648	0.429188	insig	1.27901	0.000144357	2.74635	1.45751	up	1.28953	0.000320929	2.03966	1.02833	up
Lajp006434	3',5'-dihydroxy-5,7,4'-trimethoxyflavone-3'-glucoside	Flavonoids	Flavones	C24H26O12	507.15	345.1	506.1424	[M+H]+	3	-	-	53588.773499999785	45113.38399999986	47847.59750000016	71704.58849999937	57319.4569999997	68301.62450000037	117662.48499999961	84977.65449999968	126510.22899999932	75076.33599999965	71139.95150000043	87145.72999999963	-	-	-	1.19862	0.0392221	1.34648	0.429188	insig	1.22231	0.0361826	2.246	1.16736	up	1.15022	0.0609478	1.66806	0.738168	up
MWStz571	6-Methoxyluteolin*	Flavonoids	Flavones	C16H12O7	317.07	302.05	316.0583	[M+H]+	1	520-11-6	-	64507.25950000034	64804.59700000027	76497.26900000013	78000.04849999942	90861.42849999953	68598.77799999992	228512.769500001	203866.2575000018	159837.79450000075	106409.64600000053	131264.26249999972	85053.68950000044	-	-	-	0.795013	0.249293	1.15379	0.206379	insig	1.25457	0.0202163	2.87751	1.52482	up	1.26358	0.0196757	2.49396	1.31844	up
Wasdp04449	Tricin-7-O-(6''-p-Hydroxybenzoyl)glucoside	Flavonoids	Flavones	C30H28O14	613.16	331.08	612.1479	[M+H]+	1	-	-	77848.04900000007	78451.41399999983	87470.94700000013	153685.94400000022	157434.13949999982	139106.60600000032	788931.8800000049	681266.6790000029	599072.5170000029	271865.5285000006	282140.1395000007	253209.42950000046	-	-	-	1.36	0.00141648	1.84693	0.885129	up	1.28289	0.00790779	8.48861	3.08553	up	1.30814	0.00964547	4.59606	2.2004	up
Zbsp006462	Tricin-4'-O-(Meso-Erythritol)	Flavonoids	Flavones	C21H22O10	435.13	331.08	434.1213	[M+H]+	1	-	-	232956.50800000262	244375.22549999825	269162.87599999807	179203.27399999823	186183.8665000025	182050.67350000032	530989.3675000031	642372.365999994	812214.3014999967	347831.3584999972	289629.6940000009	326742.41099999845	-	CM00278	MetMap108	1.32918	0.0218202	0.733345	-0.447437	insig	1.24319	0.0351176	2.65987	1.41135	up	1.2938	0.0278184	3.62703	1.85879	up
Lmdp006479	5,6,4'-Trihydroxy-7,3'-dimethoxyflavone	Flavonoids	Flavones	C17H14O7	331.08	298.04	330.074	[M+H]+	2	-	-	127765.11500000025	126313.93799999985	115433.54350000025	137202.0690000011	126647.5144999998	114349.98250000086	395382.25850000326	368741.19600000104	381918.8030000037	276189.4215000016	204218.48600000108	221290.11649999968	-	-	-	0.23652	0.728988	1.02351	0.0335242	insig	1.28494	8.93994e-05	3.1015	1.63296	up	1.31026	1.77199e-05	3.03026	1.59944	up
Zbsp004783	Tricin-4'-O-((6'''-O-sinacyl)-6''-O-glucoside)glucuronide	Flavonoids	Flavones	C40H42O22	875.22	331.08	874.2168	[M+H]+	1	-	-	7885674.135000044	10925458.519499937	6295487.265499967	13932268.21800009	14802849.06749997	10673638.783000052	19551012.27700004	15932857.16500008	12018485.697499933	10830844.57799996	17323896.64049997	13116091.638999926	-	CM00362	MetMap108	1.074	0.0619257	1.56966	0.650448	up	1.07452	0.0540644	1.89203	0.919931	up	0.596831	0.35702	1.20538	0.269483	insig
Zbsp005341	Tricin-5-O-glucoside-7-O-(2''-Sinapoyl)glucoside*	Flavonoids	Flavones	C40H44O21	861.24	331.08	860.2375	[M+H]+	3	-	-	393230.7950000024	426986.32499999757	332625.37999999826	378512.40150000213	229224.94199999966	326416.23250000173	621724.9255000008	497007.0130000026	407168.9419999975	283759.8829999989	409807.0649999993	531094.3149999972	-	CM00361	MetMap107	0.777393	0.243915	0.810305	-0.303464	insig	0.887131	0.173145	1.3236	0.404466	insig	1.03929	0.0673747	1.63346	0.70793	up
Zbsp005413	Tricin-4'-O-(2''-Sinapoyl)glucoside-5-O-glucoside*	Flavonoids	Flavones	C40H44O21	861.24	331.08	860.2375	[M+H]+	3	-	-	393230.7950000024	426986.32499999757	332625.37999999826	378512.40150000213	229224.94199999966	326416.23250000173	621724.9255000008	497007.0130000026	407168.9419999975	283759.8829999989	409807.0649999993	531094.3149999972	-	CM00359	MetMap107,MetMap108	0.777393	0.243915	0.810305	-0.303464	insig	0.887131	0.173145	1.3236	0.404466	insig	1.03929	0.0673747	1.63346	0.70793	up
MWSHY0169	4',5,7-Trihydroxy-3',6-dimethoxyflavone (Jaceosidin)	Flavonoids	Flavones	C17H14O7	331.08	301.04	330.074	[M+H]+	3	18085-97-7	-	58499.53300000003	55410.409499999885	52186.75250000016	48880.25650000046	54307.59549999988	47307.26200000033	169345.76250000126	166087.45850000056	118787.5730000012	114230.37100000073	117969.03550000039	103958.4559999999	-	-	-	0.942248	0.13802	0.906069	-0.142307	insig	1.2516	0.0265055	2.73468	1.45137	up	1.28492	0.0235014	3.01818	1.59368	up
Zbsp004897	Tricin-7-O-(4'-O-glucoside)-syringylalcoholether	Flavonoids	Flavones	C32H34O15	659.19	331.08	658.1898	[M+H]+	1	-	-	362056.92149999866	407551.9610000016	404863.13000000146	579833.2879999934	764634.7295000027	550223.0099999979	2307753.041499989	4156545.738499989	4059137.1395000163	1665991.4490000063	1644498.7705000062	1539812.835000006	-	CM00317	MetMap107,MetMap108	1.25162	0.0638652	1.61323	0.68995	up	1.26691	0.0351355	8.96014	3.16352	up	1.27629	0.0394832	5.55417	2.47357	up
Zbsp004957	Tricin-4'-O-syringylglyceryl ether-7-O-glucoside	Flavonoids	Flavones	C34H38O17	719.21	331.08	718.2109	[M+H]+	1	-	-	99684.74699999961	85772.2900000003	130205.35750000045	137700.79399999857	171935.29450000045	124397.10599999955	188211.55849999926	214211.1049999997	198290.3770000008	189841.20500000077	251312.6470000009	317390.54100000113	-	CM00338	MetMap108	0.996323	0.110859	1.37499	0.459423	insig	1.19838	0.00674826	1.90302	0.928294	up	1.12147	0.0394644	1.38403	0.468871	insig
Zbsp005012	Tricin-4'-O-(guaiacylglycerol)ether-5-O-glucoside	Flavonoids	Flavones	C33H36O16	689.21	331.08	688.2003	[M+H]+	1	-	-	1374889.917500001	1516497.0000000002	1533868.917500005	2792846.174999986	2512778.897999999	1880148.953500001	10042960.427999973	6360190.064499987	7071662.271000002	3551590.8029999943	5251978.584499999	4890326.392500017	-	CM00328	MetMap107,MetMap108	1.22295	0.0717125	1.62381	0.699383	up	1.26859	0.0299193	5.30474	2.40728	up	1.25782	0.0345512	3.26685	1.7079	up
Zbsp004962	Tricin-7-O-(6''-O-feruloyl)glucoside-O-glucuronide	Flavonoids	Flavones	C39H40O21	845.21	331.08	844.2062	[M+H]+	1	-	-	4061830.8024999937	2960710.700000008	4643407.375000014	6085748.5924999565	4695580.033500008	5603611.7484999895	13253472.151499942	8929175.76399998	9567854.72350002	7928643.888000002	5520727.074500012	6358381.82500002	-	CM00355	MetMap107,MetMap108	1.03785	0.072094	1.40451	0.490067	insig	1.21022	0.0269226	2.72164	1.44448	up	1.20405	0.0526139	1.93779	0.954409	up
Lmyp004963	Apigenin-6-C-(2''-rhamnosyl)glucoside	Flavonoids	Flavones	C27H30O14	579.17	415.11	578.1636	[M+H]+	2	-	-	247025.02399999983	325745.30249999947	224248.50349999973	430998.21600000275	612529.6674999993	205332.8544999993	159572.86900000062	127604.42100000054	84919.26099999982	214042.46200000047	295239.97399999964	201022.9539999998	-	-	-	0.652828	0.328539	1.56691	0.647927	insig	1.1268	0.0238604	0.46686	-1.09894	down	1.10722	0.126862	0.297949	-1.74686	down
Zbsp007988	1,4'-Di-Tricin-(guaiacylglycerol)ether	Flavonoids	Flavones	C44H38O17	839.21	331.08	838.2109	[M+H]+	1	-	-	19219.16000000011	29467.39350000011	24954.588000000185	54589.47799999992	41425.6660000002	45145.66399999971	94696.97299999975	89883.1430000002	93970.757	78406.88250000059	85523.68549999967	89305.07600000079	-	CM00368	MetMap108	1.25812	0.012018	1.91687	0.938756	up	1.2657	0.000274764	3.78254	1.91936	up	1.27968	0.00318578	1.97329	0.980601	up
Zbsp002803	Chrysoeriol-6-C-glucoside-8-C-glucoside	Flavonoids	Flavones	C28H32O16	625.17	427.1	624.169	[M+H]+	1	-	-	152968.43249999973	118060.18150000002	90299.54249999998	75554.97350000023	52193.08650000001	101291.59299999988	41926.82599999998	13579.06199999999	32258.479000000083	87655.7594999999	66900.34349999996	77021.8214999997	-	-	-	0.952865	0.132002	0.633883	-0.657712	insig	1.15114	0.0226621	0.242894	-2.0416	down	1.04824	0.0589042	0.383184	-1.38389	down
Zbzp003832	Isovitexin-8-O-xyloside	Flavonoids	Flavones	C26H28O14	565.1549	313.0704	564.1479	[M+H]+	3	-	-	1877240.6125	1384763.4945	1574445.0674999987	1090522.6949999998	1107925.732000001	1033211.7659999966	487458.5405000007	521601.2255	653554.552	1153164.499	1477841.4939999988	1366883.7745000008	-	CM00675	MetMap104	1.25526	0.0616683	0.668189	-0.581673	insig	1.25334	0.0108467	0.343768	-1.54049	down	1.27065	0.00350093	0.514477	-0.958822	down
Lmnp002584	Hispidulin-8-C-(2''-O-glucosyl)glucoside	Flavonoids	Flavones	C28H32O16	625.18	463.13	624.169	[M+H]+	1	-	-	5476783.4624999985	4631210.373	6591594.702499996	3594948.0624999995	1979376.0495000025	3082410.108999988	591663.7125000011	399018.0065	1732726.8475	3689397.7	3303865.857499996	2633583.4815000016	-	-	-	1.18069	0.0235785	0.51838	-0.947918	down	1.17406	0.00364959	0.163082	-2.61633	down	1.07116	0.0362162	0.3146	-1.66841	down
Zbsp005409	Tricin-5-O-(3'-malonyl)glucoside-7-O-syringylalcoholether	Flavonoids	Flavones	C35H36O18	745.19	331.08	744.1902	[M+H]+	1	-	-	55624.52350000016	53162.341000000146	53857.72900000042	106888.34999999974	90393.2599999994	96342.53799999939	317278.3050000011	543219.8625000018	343157.57250000123	186287.2660000007	124760.09749999922	104931.97600000033	-	CM00345	MetMap107,MetMap108	1.36098	0.0106276	1.80531	0.852248	up	1.2691	0.0398052	7.40053	2.88763	up	1.2771	0.0505796	4.09931	2.03538	up
MWSHY0040	Oroxin A	Flavonoids	Flavones	C21H20O10	433.11	271.06	432.1056	[M+H]+	3	57396-78-8	-	817897.9835000002	877339.6630000076	1353172.9710000004	652851.9829999998	849480.9999999991	808749.6344999996	90079.98400000102	117026.3490000004	150711.15600000002	369185.4765000002	651826.5489999994	605492.4380000032	-	-	-	0.814263	0.281585	0.758127	-0.399488	insig	1.26242	0.0326973	0.117378	-3.09076	down	1.29578	0.00516413	0.154827	-2.69127	down
Wasyqp3563	Derhamnosylmaysin	Flavonoids	Flavones	C21H18O10	431.1	299.05	430.09	[M+H]+	3	-	-	2367124.500000004	2594673.3994999942	2246277.809000007	2027406.3205000004	2111035.675500007	1929054.0639999963	890470.3934999981	738513.8710000003	1158235.9454999976	1539985.7065000022	1651298.1475000018	1399971.5219999964	-	-	-	1.19484	0.0456093	0.841764	-0.248513	insig	1.23774	0.000890573	0.38668	-1.37079	down	1.24842	0.00548003	0.459369	-1.12227	down
pmb0608	Chrysoeriol-7-O-(6''-malonyl)glucoside	Flavonoids	Flavones	C25H24O14	549.12	301.07	548.1166	[M+H]+	3	-	-	143078.20049999974	145097.79949999962	152567.6669999998	179518.15850000086	191683.33150000012	193615.74700000012	225087.27999999968	302485.61149999936	466445.27250000025	211836.8064999998	300623.482	270676.675	-	CM00232	MetMap106	1.34048	0.00258132	1.28151	0.357844	insig	1.12732	0.121926	2.25532	1.17333	up	1.02167	0.181598	1.75989	0.815488	up
Zmxp005470	Tricin-7-O-(6''-O-malonyl)glucoside*	Flavonoids	Flavones	C26H26O15	579.13	331.08	578.1272	[M+H]+	1	-	-	4580220.246499995	5855029.6774999825	3382708.3759999974	10466540.818000052	10237859.017999994	9318439.11499999	20224069.737499986	18878788.316999953	18275594.204000007	8101589.414499992	8411575.867999995	9788420.948000005	-	CM00302	MetMap107	1.28003	0.00716219	2.17274	1.11952	up	1.25759	0.000124556	4.15246	2.05396	up	1.30346	0.000524246	1.91116	0.934449	up
pma0795	Tricetin-5-O-(6''-malonyl)glucoside	Flavonoids	Flavones	C24H22O15	551.1	303.05	550.0959	[M+H]+	3	-	-	151670.90799999982	123290.99999999936	175782.34099999984	122207.46800000095	140448.93149999983	94875.6379999999	64518.276	51728.60849999987	69619.07899999997	116176.06249999988	120079.99999999984	112195.99999999988	-	-	-	0.837437	0.198981	0.793204	-0.334237	insig	1.23116	0.0191116	0.412353	-1.27805	down	1.20215	0.0354553	0.519858	-0.94381	down
Zbsp003798	Vitexin-2''-O-glucoside	Flavonoids	Flavones	C27H30O15	595.163	313.069	594.1585	[M+H]+	3	61360-94-9	C04024	6999977.070499993	9680376.097500024	7199071.962499981	4327139.250999996	5291813.821499988	5986530.907499992	1821261.095500001	1965246.623499999	1899126.2974999992	5084515.234500011	6444013.3090000115	7255778.905499995	ko00944	C04024	MetMap104	1.14976	0.0648713	0.653512	-0.613715	down	1.27313	0.0194221	0.238098	-2.07037	down	1.29266	0.0198831	0.364336	-1.45666	down
MWStz666	Vitexin -4''-O-glucoside	Flavonoids	Flavones	C27H30O15	595.17	433.11	594.1585	[M+H]+	2	178468-00-3	-	11294543.375999987	12922426.080000035	15999545.357499953	9233502.270999987	8064268.320999975	7926480.884999989	3600439.0995000037	3057055.4384999983	3155860.1029999983	7764865.984500022	9960155.73200002	10817473.139999993	-	-	-	1.24202	0.0582093	0.627211	-0.672977	down	1.2718	0.0168901	0.244013	-2.03497	down	1.30367	0.00253513	0.389044	-1.36199	down
MWSslk146	4'-O-Glucosylvitexin	Flavonoids	Flavones	C27H30O15	595.17	433.12	594.1585	[M+H]+	3	38950-94-6	-	14308413.35549998	15389454.910500042	19219323.167499945	9081798.464999987	10269925.69849997	9073751.812499987	3377003.122500004	3597484.5029999968	2889733.610999998	8126257.140500022	8752057.974000018	11459625.596999995	-	-	-	1.29867	0.0369732	0.581094	-0.783157	down	1.27614	0.011623	0.201651	-2.31006	down	1.30377	0.000787603	0.34702	-1.52691	down
mws1292	Isoschaftoside	Flavonoids	Flavones	C26H28O14	565.16	409.09	564.1479	[M+H]+	1	52012-29-0	-	29940180.55099999	25401180.43349997	30747236.46350004	22180802.48899998	22295656.27250005	31492570.69499997	16065403.965499984	15755018.224999992	16423443.179499978	22897329.64599999	21057361.745999973	24595351.85199997	-	-	-	0.635071	0.405327	0.882452	-0.180411	insig	1.26026	0.0159433	0.560398	-0.835477	down	1.16335	0.0951267	0.635046	-0.655066	down
Lazn003443	Orientin-2''-O-rhamnoside	Flavonoids	Flavones	C27H30O15	595.16	449.11	594.1585	[M+H]+	3	-	-	1495416.8564999988	1794360.3309999974	2100135.522500004	1152480.6669999987	870471.9280000018	1067687.3399999992	675071.9009999993	778906.5824999991	785957.632499999	1107080.2034999994	1017004.3594999987	1237890.9279999984	-	CM00178	MetMap105	1.25286	0.0311682	0.573412	-0.802356	down	1.24921	0.0227931	0.415579	-1.2668	down	1.12346	0.0600686	0.724748	-0.464448	insig
Zbhp003813	3,5,7-trihydroxy-dihydroflavone-6-C-glucoside-8-C-arabinoside	Flavonoids	Flavones	C26H30O14	567.17	411.1	566.1636	[M+H]+	3	-	-	1743627.2944999991	1789933.2669999981	1632424.8665000026	1547566.3204999985	1801995.7395000032	1684991.8209999984	1288872.3714999985	1078859.9799999988	928269.9374999987	1269005.7909999995	1908789.9174999974	1856682.768499997	-	-	-	0.34512	0.645949	0.974558	-0.0371796	insig	1.18225	0.0149623	0.63802	-0.648326	down	1.18574	0.0135232	0.654676	-0.611147	down
Wasdp04018	Tricin-7-O-Glucoside-4'-O-glycerol	Flavonoids	Flavones	C26H30O14	567.17	331.08	566.1636	[M+H]+	1	-	-	110388.00000000023	222685.94650000051	123595.5274999994	272314.2710000009	239339.95899999875	189328.2800000005	644891.1109999983	663072.9915000013	308417.1429999994	152729.57350000032	177095.39150000038	216628.05049999894	-	-	-	0.958256	0.139813	1.53499	0.618228	insig	1.13856	0.0677923	3.5395	1.82355	up	1.0826	0.112421	2.30588	1.20532	up
Zbsp105239	Tricin-7-O-guaiacylglycerol-ether-4'-O-glucoside*	Flavonoids	Flavones	C33H36O16	689.21	331.08	688.2003	[M+H]+	1	-	-	988613.3620000028	1041237.5065000028	742779.5319999959	2107079.719000006	1353979.0729999926	822329.8990000023	9940467.389999973	12258362.283000017	6515144.689999986	5178856.730500005	3819430.2150000087	3189588.207499996	-	CM00332	MetMap107,MetMap108	0.744619	0.307739	1.54488	0.627497	insig	1.26635	0.0349144	10.3562	3.37243	up	1.24651	0.03423	6.70356	2.74493	up
Zmjp004928	Vanillyl-O-Vitexin	Flavonoids	Flavones	C29H26O13	583.15	463.1	582.1373	[M+H]+	1	-	-	176964.12400000048	219681.2740000005	240993.98199999862	104547.38500000037	114315.96799999946	136123.18800000034	71397.72899999977	64019.72450000008	86451.62549999982	152968.53000000038	138845.5420000004	141892.44449999934	-	-	-	1.27773	0.0217896	0.55672	-0.844976	down	1.25217	0.0109664	0.347954	-1.52303	down	1.1786	0.021705	0.625007	-0.678056	down
Zbsp005239	Tricin-5-O-(guaiacylglycerol)ether-7-O-glucoside*	Flavonoids	Flavones	C33H36O16	689.21	331.08	688.2003	[M+H]+	1	-	-	988613.3620000028	1041237.5065000028	742779.5319999959	2107079.719000006	1353979.0729999926	822329.8990000023	9940467.389999973	12258362.283000017	6515144.689999986	5178856.730500005	3819430.2150000087	3189588.207499996	-	CM00331	MetMap107,MetMap108	0.744619	0.307739	1.54488	0.627497	insig	1.26635	0.0349144	10.3562	3.37243	up	1.24651	0.03423	6.70356	2.74493	up
Zbsp007718	Tricin-4'-O-Vanillicaldehyde	Flavonoids	Flavones	C25H20O10	481.11	315.08	480.1056	[M+H]+	2	-	-	98775.31600000012	100692.80099999967	107850.08649999986	117815.90450000035	109906.68100000038	141860.25199999954	220022.54899999851	279337.9110000005	260391.37600000078	144815.96949999908	157180.50500000146	144655.00899999912	-	CM00281	MetMap108	1.02696	0.155276	1.20261	0.266165	insig	1.26953	0.0116381	2.4722	1.3058	up	1.26622	0.00659031	2.0557	1.03963	up
MWS20147	Luteolin-3'-O-glucoside	Flavonoids	Flavones	C21H20O11	449.11	287.06	448.1006	[M+H]+	3	5154-41-6	-	518274.6270000008	818442.4240000015	746185.5735000019	362038.19549999904	459068.29249999963	327716.43750000023	1479395.3814999997	1275931.975499998	831201.5000000009	360687.09799999924	789706.2405000004	765348.2175000024	-	CM00159	MetMap105	1.19321	0.0579691	0.551549	-0.858439	down	0.988136	0.103245	1.72189	0.783993	insig	1.23996	0.0462393	3.12192	1.64243	up
Lmmp004749	Apigenin-7-O-[2''-O-(2'''-Sinapoyl)glucosyl]glucuronide	Flavonoids	Flavones	C38H38O20	815.2	271.06	814.1956	[M+H]+	1	-	-	1530461.9885000002	3841814.9615000063	3108586.119000005	2746384.371500005	3709948.470000019	2550024.537499991	1148057.598499998	1432006.3499999982	1484481.0814999982	1620641.456000004	2757489.6079999944	1515069.875999998	-	CM00135	MetMap103	0.261987	0.834628	1.06196	0.0867326	insig	0.975104	0.160713	0.479261	-1.06112	insig	1.24058	0.0356392	0.451297	-1.14785	down
Wasyqp4338	3'-Deoxyderhamnosylmaysin-8-C-glucoside	Flavonoids	Flavones	C27H28O14	577.15	481.11	576.1479	[M+H]+	3	-	-	1466526.877499998	2704282.4204999986	1509255.232999999	2156107.1134999925	2064760.412499994	1516080.4184999987	1321772.050000004	1242281.1244999985	899093.0450000016	1112895.2659999994	2019123.5459999985	2056030.9555000043	-	-	-	0.120133	0.969259	1.01001	0.0143761	insig	0.911162	0.203288	0.609702	-0.713824	insig	1.10945	0.0415377	0.603657	-0.7282	down
pmb0736	Tricin-7-O-Glucoside*	Flavonoids	Flavones	C23H24O12	493.1341	331.0812	492.1268	[M+H]+	2	32769-01-0	-	23393157.924999844	37450512.43199997	26431433.862999976	37436337.84400024	43415501.89899994	35093390.95299977	60785649.15850032	60615821.07400034	56898675.07799994	48716395.93450021	51345228.16849992	47671040.36999996	-	CM00284	MetMap107	0.962749	0.142318	1.3285	0.409801	insig	1.20072	0.0134846	2.04297	1.03067	up	1.25915	0.00508355	1.5378	0.620864	up
Hmgp002238	Jaceoside*	Flavonoids	Flavones	C23H24O12	493.14	331.08	492.1268	[M+H]+	2	25474-11-7	-	24942490.79999984	33487320.50099997	24743731.05099998	36936888.46600023	51646817.08549993	22480936.92499985	56154111.01000029	48712912.01600028	60046685.51999994	45894069.74300019	47189040.79099993	50790888.92599995	-	-	-	0.58174	0.387722	1.33534	0.417203	insig	1.22042	0.00369212	1.98277	0.987515	up	0.87982	0.155256	1.48484	0.570312	insig
Zbsp004479	Luteolin-8-C-arabinoside*	Flavonoids	Flavones	C20H18O10	419.09	383.07	418.0895	[M+H]+	1	-	-	1501401.0679999962	2145914.612000003	2359997.846000004	1408590.9469999988	1734441.2990000062	993561.4320000007	637466.2824999971	876045.7250000014	438496.60650000063	914025.9019999985	1248750.110500005	1655977.3180000016	-	CM00158	MetMap105	0.922592	0.138987	0.688593	-0.538277	insig	1.18654	0.0194736	0.324939	-1.62176	down	1.09315	0.0556722	0.471888	-1.08348	down
Wasyqp4073	Luteolin 6-C-Arabinoside*	Flavonoids	Flavones	C20H18O10	419.1	383.08	418.09	[M+H]+	1	-	-	1415985.611999997	2451489.607000004	2546145.1380000035	1370610.4189999986	1757459.328000007	1040579.0090000009	924425.2659999965	1119459.0435000018	475689.7840000007	1154117.8614999985	1472021.610500007	1494840.7070000006	-	-	-	0.906312	0.165344	0.649968	-0.621559	insig	1.07249	0.0496855	0.392847	-1.34796	down	0.884602	0.123061	0.60441	-0.7264	insig
Hmqp003184	Luteolin-7-O-(6''-malonyl)glucoside-5-O-arabinoside	Flavonoids	Flavones	C29H30O18	667.15	287.06	666.1432	[M+H]+	3	-	-	57525.870499999866	18756.70300000001	34533.00349999998	119036.68449999984	65415.739000000234	201262.49600000007	23063.251	23777.01800000003	33216.25950000004	37571.446499999925	61347.77350000022	62190.33050000006	-	CM00194	MetMap105	1.11332	0.137572	3.48069	1.79937	up	0.421465	0.462324	0.72243	-0.46907	insig	1.19416	0.122199	0.207554	-2.26844	down
Lajp005193	Gardenin C 5-glucoside	Flavonoids	Flavones	C26H30O14	567.17	405.12	566.1636	[M+H]+	3	-	-	1108117.2784999977	2759950.7674999903	1396326.971499995	3921817.8419999965	3174482.5700000064	2850894.483999992	7937737.599000027	9728287.148999983	6010908.150499994	3182216.309	5344667.469499992	4215204.069499986	-	-	-	1.06737	0.071776	1.88952	0.918022	up	1.19847	0.0158514	4.49756	2.16914	up	1.22526	0.0416197	2.38026	1.25112	up
pmb0716	Tricin-4'-O-glucoside-7-O-glucoside	Flavonoids	Flavones	C29H34O17	655.19	331.08	654.1796	[M+H]+	1	-	-	98829.381	144142.22400000016	169290.98550000027	315830.21849999984	379148.7234999998	111942.55450000007	944710.1455000001	960832.2700000013	425313.00000000093	205783.8355000001	337405.25899999985	273184.4970000005	-	CM00310	MetMap107	0.784746	0.240422	1.9573	0.968865	insig	1.20656	0.0661179	5.65381	2.49922	up	1.01162	0.084323	2.88858	1.53036	up
pmp000233	Swertiajaponin*	Flavonoids	Flavones	C22H22O11	463.12	313.07	462.1162	[M+H]+	1	6980-25-2	C10187	20697621.067500006	29497762.009500057	24322920.94200005	30548516.68649999	29560350.44999992	18676476.830500007	14695886.954000024	14016419.60450002	7594720.255500022	14342581.813500013	22898525.93449993	24161582.739000063	-	C10187	MetMap105	0.151658	0.773791	1.05726	0.0803324	insig	1.09053	0.0207616	0.487223	-1.03735	down	1.09624	0.0439734	0.460835	-1.11768	down
Zbsp004367	Apigenin-6-C-glucoside-7-O-(6''-sinapoyl)glucoside	Flavonoids	Flavones	C38H40O19	801.23	207.07	800.2164	[M+H]+	2	-	-	98385.62100000004	143680.2730000003	77055.23500000016	178125.22450000007	119467.82749999975	88228.21150000008	84425.06500000013	60605.28600000004	61325.07600000008	84594.15650000011	119087.77149999965	132416.57000000039	-	CM00133	MetMap103,MetMap104	0.435993	0.538669	1.20901	0.273829	insig	0.899724	0.186704	0.646637	-0.628973	insig	1.0439	0.142267	0.534847	-0.902801	down
MWSHC20114	5,7,2'-Trihydroxy-8-methoxyflavone; Scutevulin*	Flavonoids	Flavones	C16H12O6	301.07	286.05	300.0634	[M+H]+	3	80713-32-2	-	66406.36499999967	65722.20299999957	74235.26550000008	50779.85000000037	55239.39799999952	55109.04950000021	171817.31150000088	184079.32849999986	156616.40500000012	101052.05849999975	98428.21849999989	112607.42550000011	-	-	-	1.28829	0.0157955	0.780797	-0.35698	insig	1.27553	0.00291495	2.48354	1.3124	up	1.31143	0.00359383	3.18078	1.66938	up
pmb0579	Chrysoeriol-7-O-(6''-sinapoyl)glucoside	Flavonoids	Flavones	C33H32O15	669.18	207.07	668.1741	[M+H]+	3	-	-	377735.28000000096	505388.0959999989	315533.22899999627	523475.84350000345	503648.0755000017	503846.05250000366	196555.81750000027	167143.61000000036	171513.7650000002	319136.2574999974	308540.146000002	372650.4459999975	-	CM00248	MetMap106	0.955825	0.184391	1.27724	0.353028	insig	1.20618	0.0548726	0.446511	-1.16323	down	1.31119	1.88772e-05	0.349591	-1.51626	down
Zbsp002894	Luteolin-6,8-di-C-glucoside	Flavonoids	Flavones	C27H30O16	611.16	473.11	610.1534	[M+H]+	3	29428-58-8	C10102	646537.3930000011	379501.2729999999	309090.4649999991	428683.38100000063	382874.60649999935	589146.8959999987	176429.7690000002	121578.17849999998	263158.46400000004	504606.8874999989	420395.7024999999	266136.6005000004	-	C10102	MetMap105	0.220208	0.866416	1.04912	0.0691737	insig	1.04125	0.114544	0.420309	-1.25048	down	1.15623	0.0260817	0.400631	-1.31965	down
Zmzp006857	Tricin-4'-O-[β-guaiacyl-(9''-O-acetyl)glycerol]ether	Flavonoids	Flavones	C29H28O12	569.16	331.08	568.1581	[M+H]+	1	-	-	3825935.5469999937	4000624.705500012	3744702.6360000004	4939302.167000012	4788222.6909999885	4372827.134	6939779.844499977	6949436.30050002	8558977.8305	4971082.465999976	5661013.652000007	5182538.351999993	-	CM00367	MetMap108	1.27242	0.0237152	1.21857	0.285185	insig	1.25812	0.0196688	1.94	0.956053	up	1.24726	0.0266455	1.59203	0.670868	up
Zbsp003249	Orientin-6-C-arabinoside	Flavonoids	Flavones	C26H28O15	581.15	443.1	580.1428	[M+H]+	1	-	-	13704119.125999974	20947300.005000006	20949650.638	18822798.066000003	12921058.213499993	16209060.47550004	9372551.237500004	9220593.489500003	11208822.429500034	14971144.266500005	17658790.46050006	10980142.116000025	-	CM00173	MetMap105	0.508017	0.442295	0.862446	-0.213494	insig	1.14833	0.0621882	0.535996	-0.899705	down	1.15992	0.0570714	0.621484	-0.686211	down
Lazp003122	Chrysoeriol xylosyl glucoside	Flavonoids	Flavones	C27H30O15	595.1681	301.0722	594.1585	[M+H]+	3	-	-	115413.20600000015	182082.3194999998	230057.94699999935	176064.38249999992	116253.9585	88029.55200000035	63368.25449999984	69755.67900000003	84285.67349999996	80396.45299999985	99507.06100000028	97276.72549999993	-	CM00235	MetMap106	0.692598	0.312807	0.720966	-0.471998	insig	1.1467	0.0850221	0.412109	-1.2789	down	1.01397	0.165598	0.571607	-0.806904	down
MWSHY0181	Apigenin-8-C-Glucoside (Vitexin)	Flavonoids	Flavones	C21H20O10	433.1129	313.0717	432.1056	[M+H]+	1	3681-93-4	C01460	52163204.12000004	52511332.37699994	53012484.01149987	42102990.51399999	31547286.01549999	47926556.16750018	12746614.35549996	9640654.417499993	27110563.738499984	49541635.01999992	42059365.1690001	44829970.31599998	ko00941,ko00944	C01460	MetMap104	1.02593	0.128315	0.771001	-0.375196	insig	1.15503	0.0213586	0.313899	-1.67163	down	1.08997	0.0295786	0.407132	-1.29643	down
pme3227	Vitexin-2''-O-rhamnoside*	Flavonoids	Flavones	C27H30O14	579.17	433.11	578.1636	[M+H]+	1	64820-99-1	C12628	7606003.44700003	6073012.7535	5145010.509	3745513.711499997	2160987.517500004	4425483.656500003	1089324.968000001	865650.5610000016	2461791.995500004	4437656.958999988	4579064.071499993	2593103.1114999973	ko00944	C12628	MetMap104	1.09026	0.0451802	0.548872	-0.865458	down	1.17883	0.00741232	0.234635	-2.09151	down	1.00662	0.0831933	0.427485	-1.22605	down
Hmgp002564	Tricin-7-O-glucuronyl(2→1)glucuronide*	Flavonoids	Flavones	C29H30O19	683.15	331.08	682.1381	[M+H]+	1	83097-44-3	-	12286438.123500047	13984409.325	13863577.179000001	11332528.490499992	12737699.305000018	14500776.35500002	25160799.435000025	22595111.53200005	14128973.47800002	11037758.708499976	12106288.47149998	15508000.993499985	-	CM00326	MetMap108	0.347877	0.656304	0.961045	-0.0573235	insig	0.956264	0.158406	1.54194	0.624747	insig	1.00147	0.136787	1.60444	0.68207	up
MWStz377	Isovitexin-2''-O-rhamnoside (2''-O-alpha-L-Rhamnopyranosyl-isovitexin)*	Flavonoids	Flavones	C27H30O14	579.17	433.12	578.1636	[M+H]+	1	72036-50-1	-	7606003.44700003	6073012.7535	5145010.509	3745513.711499997	2160987.517500004	4425483.656500003	1089324.968000001	865650.5610000016	2461791.995500004	4437656.958999988	4579064.071499993	2593103.1114999973	-	-	-	1.09026	0.0451802	0.548872	-0.865458	down	1.17883	0.00741232	0.234635	-2.09151	down	1.00662	0.0831933	0.427485	-1.22605	down
pmb0613	Apigenin-6,8-di-C-glucoside-4'-O-glucoside	Flavonoids	Flavones	C33H40O20	757.22	577.2	756.2113	[M+H]+	2	-	-	282951.49250000017	222291.15249999968	299495.4149999997	145150.64550000033	216678.61100000003	216108.7895	47466.35299999992	36646.36799999995	84051.91499999995	250811.69550000012	184233.5144999993	156743.8044999999	-	CM00121	MetMap104	1.00063	0.0862792	0.718169	-0.477604	insig	1.22502	0.003168	0.208968	-2.25864	down	1.20623	0.0129062	0.290973	-1.78104	down
Zbsp002605	Vicenin II-7-O-glucoside	Flavonoids	Flavones	C33H40O20	757.22	577.16	756.2113	[M+H]+	2	-	-	271379.54500000004	384302.3529999996	484722.7424999995	354221.6610000012	363815.7884999999	152120.76600000006	92947.7549999999	128735.75299999994	67352.32299999995	127440.74400000008	188745.06049999915	228063.60049999977	-	-	-	0.596014	0.386049	0.763026	-0.390196	insig	1.21075	0.0356065	0.25345	-1.98023	down	1.10905	0.098804	0.332165	-1.59003	down
Zbsp006641	Tricin-7-O-syringylalcohol*	Flavonoids	Flavones	C26H24O10	497.14	331.08	496.1369	[M+H]+	1	-	-	3974771.194999937	4564169.8694999805	3973930.138500005	5202022.6114999885	5176988.9994999925	5190784.457499991	10031662.168499976	9702429.469500124	9294012.902999999	6114620.696999994	6707304.445999958	6415666.65700003	-	CM00287	MetMap108	1.27452	0.0351153	1.2443	0.315337	insig	1.27839	4.77433e-05	2.31986	1.21404	up	1.3137	0.00223194	1.86439	0.8987	up
pmb0745	Tricin-4'-O-syringyl alcohol*	Flavonoids	Flavones	C26H24O10	497.1442	331.0812	496.1369	[M+H]+	1	-	-	3974771.194999937	4564169.8694999805	3973930.138500005	5202022.6114999885	5176988.9994999925	5190784.457499991	10031662.168499976	9702429.469500124	9294012.902999999	6114620.696999994	6707304.445999958	6415666.65700003	-	CM00285	MetMap108	1.27452	0.0351153	1.2443	0.315337	insig	1.27839	4.77433e-05	2.31986	1.21404	up	1.3137	0.00223194	1.86439	0.8987	up
Zbsp007566	Tricin-4'-O-guaiacylglycerol-5-O-Feruloyl	Flavonoids	Flavones	C37H34O14	703.2	331.08	702.1949	[M+H]+	2	-	-	29062.002499999933	20136.759000000027	31017.021499999923	41354.704500000065	35901.892000000036	42141.18500000013	56137.15499999983	57335.46100000013	65238.86549999997	50534.711999999934	46246.43500000014	39025.734500000086	-	CM00334	MetMap108	1.13278	0.0390325	1.48846	0.573818	insig	1.21474	0.00190056	2.22788	1.15567	up	1.24681	0.00667524	1.49677	0.581856	insig
mws0072	Apigenin-5-O-glucoside	Flavonoids	Flavones	C21H20O10	433.11	271.06	432.1056	[M+H]+	3	28757-27-9	-	1311029.7039999994	2033059.2419999973	1845370.4470000025	1152464.7350000031	1874988.4409999968	749144.7660000016	869149.6409999998	1296706.3539999963	654675.3920000005	903571.0075	979687.2759999988	1421718.9415000016	-	CM00662	MetMap103	0.733566	0.307522	0.727744	-0.458497	insig	1.02857	0.0523659	0.543512	-0.879617	down	0.485409	0.45947	0.746844	-0.42112	insig
Lmfp003891	Apigenin-8-C-(2''-feruloyl)glucoside	Flavonoids	Flavones	C31H28O13	609.16	415.09	608.153	[M+H]+	2	-	-	42988.29699999997	26092.709000000214	34775.37300000016	66082.00249999992	27827.496500000067	44675.00299999994	13142.665999999912	22808.942499999834	21349.166999999943	18387.956999999933	29898.955499999785	18423.209500000004	-	-	-	0.545074	0.414973	1.33439	0.416176	insig	1.02969	0.0654424	0.551731	-0.857963	down	1.07125	0.125773	0.413472	-1.27414	down
Zbsp006756	Tricin-5-O-syringylalcohol*	Flavonoids	Flavones	C26H24O10	497.14	331.08	496.1369	[M+H]+	1	-	-	5500646.335499985	5252086.786000004	5108643.248000015	6865724.082000072	5973483.227499972	6290138.764500053	11711050.171000134	10678726.440500027	10649882.3425001	7330768.474500015	8113749.395000028	8588396.720499994	-	CM00286	MetMap108	1.23837	0.0369323	1.20603	0.27027	insig	1.28082	0.00171861	2.08303	1.05868	up	1.29412	0.000655276	1.72717	0.788411	up
Zbsp006323	Tricin-7-O-(Meso-Erythritol)	Flavonoids	Flavones	C21H22O10	435.13	331.08	434.1213	[M+H]+	1	-	-	228904.0900000017	222376.68149999887	242510.28299999863	160631.35799999972	144160.3185000022	165170.5854999995	509060.4680000032	524822.3489999946	606837.6769999978	358419.7454999974	309126.50000000175	353862.6284999988	-	CM00279	MetMap108	1.34025	0.00104582	0.677383	-0.561956	insig	1.27512	0.00731872	2.36486	1.24176	up	1.30966	0.00448691	3.49117	1.80371	up
pmb0744	Tricin-4'-O-Benzoic Acid	Flavonoids	Flavones	C24H18O8	435.11	331.08	434.1002	[M+H]+	2	-	-	228904.0900000017	222376.68149999887	242510.28299999863	160631.35799999972	144160.3185000022	165170.5854999995	509060.4680000032	524822.3489999946	606837.6769999978	358419.7454999974	309126.50000000175	353862.6284999988	-	CM00277	MetMap108	1.34025	0.00104582	0.677383	-0.561956	insig	1.27512	0.00731872	2.36486	1.24176	up	1.30966	0.00448691	3.49117	1.80371	up
Zbsp007500	Tricin-4'-O-Guaicylglycerol	Flavonoids	Flavones	C28H28O11	541.17	331.08	540.1632	[M+H]+	1	-	-	1067828.086000006	1123672.841999998	1116657.6939999925	1028963.9689999956	966930.7455000004	1097548.2015000058	7086213.528999985	6785053.584500007	7017913.47749999	3337913.3449999983	2949484.254000019	3274641.5315000056	-	CM00294	MetMap108	0.896163	0.189434	0.935095	-0.096815	insig	1.28719	0.000149995	6.31444	2.65866	up	1.31616	2.98078e-05	6.75273	2.75547	up
Zbsp005697	Tricin-4'-O-Vanillicaldehyde-4''-O-glucoside*	Flavonoids	Flavones	C31H30O15	643.16	331.08	642.1585	[M+H]+	1	-	-	141682.97650000028	172083.68049999975	196351.67700000008	363318.6304999997	278961.6000000001	283019.2050000009	671844.6235000037	552154.0455000029	747670.4480000045	337356.1585000014	410989.71799999994	424125.4500000007	-	CM00307	MetMap108	1.26815	0.0194917	1.81389	0.859088	up	1.26412	0.00925816	3.86512	1.95051	up	1.25199	0.0129894	2.13084	1.09143	up
Wasdp04411	Tricin-7-O-(6''-O-vanilloyl)glucoside*	Flavonoids	Flavones	C31H30O15	643.17	331.08	642.1585	[M+H]+	1	-	-	141682.97650000028	172083.68049999975	196351.67700000008	363318.6304999997	278961.6000000001	283019.2050000009	671844.6235000037	552154.0455000029	747670.4480000045	337356.1585000014	410989.71799999994	424125.4500000007	-	-	-	1.26815	0.0194917	1.81389	0.859088	up	1.26412	0.00925816	3.86512	1.95051	up	1.25199	0.0129894	2.13084	1.09143	up
Zbsp006693	Tricin-5-O-guaiacylglycerol*	Flavonoids	Flavones	C27H26O11	527.16	331.08	526.1475	[M+H]+	1	-	-	72883.02449999978	74293.0050000002	64811.0139999997	84447.95450000049	59630.8149999993	63347.73600000065	122927.89500000064	149279.54449999926	99182.02150000069	133915.69300000134	89788.13099999809	80598.53599999982	-	CM00290	MetMap108	0.188633	0.867715	0.978487	-0.0313758	insig	1.17083	0.0614813	1.75194	0.808957	up	1.15292	0.0434678	1.79046	0.840333	up
Zbsp004178	Chrysoeriol-7-O-(2''-O-glucuronyl)glucoside	Flavonoids	Flavones	C28H30O17	639.15	301.07	638.1483	[M+H]+	1	-	-	3369035.432	2660720.8299999973	2004954.2455000025	2530590.0595000084	2475039.2124999957	1677688.350000004	1409566.3229999996	2027172.8599999943	1157301.504499999	1384875.7304999991	1561634.1994999987	1814581.0790000018	-	CM00244	MetMap106	0.561158	0.407497	0.831806	-0.265682	insig	1.01003	0.0817343	0.571774	-0.806482	down	0.888246	0.139281	0.687389	-0.540801	insig
pmb1466	Tricin-4'-O-syringic acid	Flavonoids	Flavones	C26H22O11	511.12	331.08	510.1162	[M+H]+	3	-	-	67337.4945000003	71267.08249999965	84403.84300000021	91790.05349999863	57241.83400000037	71784.97199999932	552395.7760000058	507571.87299999344	464628.78850000026	258705.5504999997	246774.30950000358	277187.67449999857	-	CM00293	MetMap108	0.109698	0.952388	0.990173	-0.0142479	insig	1.28221	0.00247619	6.8365	2.77326	up	1.30241	0.00112935	6.90435	2.78751	up
Lmnp002845	Hispidulin-8-C-glucoside*	Flavonoids	Flavones	C22H22O11	463.13	343.09	462.1162	[M+H]+	1	-	-	25927529.59450001	18903883.216000047	20209123.64800004	15376040.232999992	10131568.811499987	25943174.57350001	2648395.765999998	2390052.9735000017	10315588.10650003	22682164.65600002	16191751.494499965	15193393.859000038	-	-	-	0.633131	0.445604	0.791057	-0.338146	insig	1.11533	0.0087423	0.236069	-2.08272	down	1.03145	0.105133	0.298422	-1.74458	down
HJAP011	Chrysoeriol-8-C-glucoside (Scoparin)*	Flavonoids	Flavones	C22H22O11	463.11	343.08	462.1162	[M+H]+	1	301-16-6	-	25927529.59450001	18903883.216000047	20209123.64800004	15376040.232999992	10131568.811499987	25943174.57350001	2648395.765999998	2390052.9735000017	10315588.10650003	22682164.65600002	16191751.494499965	15193393.859000038	-	CM00224	MetMap106	0.633131	0.445604	0.791057	-0.338146	insig	1.11533	0.0087423	0.236069	-2.08272	down	1.03145	0.105133	0.298422	-1.74458	down
Hmgp003540	Tricin-4'-O-(β-guaiacylglycerol)ether-7-O-(6''-malonyl)glucoside*	Flavonoids	Flavones	C36H38O19	775.21	331.08	774.2007	[M+H]+	1	-	-	763575.4925000024	443470.1159999956	612454.0809999981	736308.2874999995	718147.2044999939	782309.7975000001	1496766.0909999984	1498883.5234999994	1961344.7319999998	1404171.9750000092	1354927.0410000004	1431998.4129999888	-	CM00348	MetMap107,MetMap108	0.807771	0.2692	1.22933	0.297872	insig	1.21273	0.00797285	2.72437	1.44592	up	1.28239	0.0263282	2.21614	1.14805	up
Zbsp005623	Tricin-4'-O-(β-guaiacylglycerol)ether-5-O-(6''-malonyl)glucoside*	Flavonoids	Flavones	C36H38O19	775.21	331.08	774.2007	[M+H]+	1	-	-	763575.4925000024	443470.1159999956	612454.0809999981	736308.2874999995	718147.2044999939	782309.7975000001	1496766.0909999984	1498883.5234999994	1961344.7319999998	1404171.9750000092	1354927.0410000004	1431998.4129999888	-	CM00347	MetMap107,MetMap108	0.807771	0.2692	1.22933	0.297872	insig	1.21273	0.00797285	2.72437	1.44592	up	1.28239	0.0263282	2.21614	1.14805	up
Zmjp004795	5,6,7-Trihydroxy-8-methoxyflavone*	Flavonoids	Flavones	C16H12O6	301.07	286.05	300.0634	[M+H]+	3	-	-	72407.95949999976	79977.96849999948	63751.34500000008	46076.166000000165	49061.88599999955	41581.5130000003	196711.4885000013	199367.1095	186246.44600000014	122576.29699999961	104283.35650000002	99180.14650000008	-	-	-	1.30034	0.0166909	0.632559	-0.660728	down	1.27592	4.60954e-05	2.69424	1.42988	up	1.31372	5.10889e-05	4.25927	2.0906	up
MWStz442	Cirsiliol (3',4',5-Trihydroxy-6,7-Dimethoxyflavone)	Flavonoids	Flavones	C17H14O7	331.08	298.05	330.074	[M+H]+	1	34334-69-5	C10033	118330.74350000039	99187.59399999958	117838.60400000033	119702.85850000088	116525.16049999984	92208.64250000023	360183.99150000163	315567.54050000105	330161.4610000027	205385.3559999998	184464.7320000004	216604.3564999994	-	C10033	-	0.166342	0.841235	0.979364	-0.0300823	insig	1.27694	0.000758263	2.99953	1.58474	up	1.29981	0.000328072	3.06273	1.61482	up
pmp000235	Salcolin B*	Flavonoids	Flavones	C27H26O11	527.1548	331.0812	526.1475	[M+H]+	1	-	-	55159.90849999964	58207.265500000176	42501.728999999774	59722.00500000037	35479.84349999977	30567.274500000152	86398.95450000094	120047.22099999928	88126.24000000057	97292.45750000114	76785.35099999841	56684.239999999874	-	-	-	0.667844	0.397249	0.80689	-0.309555	insig	1.17322	0.0357418	1.88987	0.918289	up	1.1679	0.0177385	2.34217	1.22784	up
Zbsp004782	Tricin-7-O-[(6''-Feruloyl)glucuronyl](2→1)glucuronide	Flavonoids	Flavones	C39H38O22	859.19	331.08	858.1855	[M+H]+	1	-	-	3991308.8745000036	3530279.6864999835	3016619.8229999836	4660830.694000025	5219334.353499991	5100360.101000008	5856348.602000011	6076867.820500026	5728079.801999979	5409299.668500005	4740473.27649999	5801852.543999973	-	CM00357	MetMap108	1.24022	0.0167915	1.42154	0.507459	insig	1.2285	0.00766855	1.67593	0.744962	up	1.19445	0.0168386	1.17895	0.237503	insig
Zbsp005019	Tricin-4'-O-(2''-Sinapoyl)glucoside-7-O-glucoside	Flavonoids	Flavones	C40H44O21	861.24	331.08	860.2375	[M+H]+	3	-	-	204953.60200000007	201217.1529999989	196086.3644999993	246706.02900000173	241497.53299999968	293600.86750000034	315988.49250000104	307194.64550000126	372585.4129999984	310175.1240000001	325446.8724999997	242624.2899999989	-	CM00360	MetMap107	1.24081	0.0655854	1.29812	0.376428	insig	1.25077	0.0221252	1.65339	0.725431	up	1.07402	0.056251	1.27368	0.349003	insig
Lajp006634	3',5'-dihydroxy-5,7,4'-trimethoxyflavone-3'-(6''-malonylglucoside)	Flavonoids	Flavones	C27H28O15	593.15	345.1	592.1428	[M+H]+	2	-	-	35451.39949999989	40017.412000000135	24787.667	68418.9345	60274.292499999814	60808.280499999375	116119.45350000131	89606.5745000004	90231.78800000057	53752.88399999988	61605.09950000022	62748.912499999846	-	-	-	1.25734	0.00884164	1.89017	0.918514	up	1.23251	0.00700102	2.95201	1.5617	up	1.20893	0.0458139	1.56177	0.643182	up
Zbsp005569	Tricin-5-O-(3'-malonyl)glucoside-4'-O-syringylalcoholether	Flavonoids	Flavones	C35H36O18	745.19	331.08	744.1902	[M+H]+	1	-	-	88682.69350000002	76608.54700000063	99790.9210000001	131279.08099999992	109059.17849999976	107360.40249999976	266601.82150000177	299925.0810000012	317871.97650000016	212645.6830000001	206349.46449999965	179855.14300000094	-	CM00344	MetMap107,MetMap108	1.11184	0.0553363	1.31166	0.391398	insig	1.27232	0.00161212	3.33632	1.73826	up	1.29709	0.001837	2.54358	1.34686	up
Wasdp03211	Vitexin 6-C-(6-methylglucoside)	Flavonoids	Flavones	C28H32O15	609.18	559.14	608.1741	[M+H]+	2	-	-	46648.26600000002	141884.1454999999	153263.3989999998	116721.18600000016	107828.82149999992	73541.50300000023	62653.50499999987	53391.90199999999	46081.617499999935	66862.48699999995	93259.32500000004	129773.73450000006	-	-	-	0.0546775	0.718736	0.872133	-0.197379	insig	0.804046	0.216609	0.474339	-1.07601	insig	1.14968	0.0612417	0.543883	-0.878631	down
pmb0578	Luteolin-7-O-(6''-sinapoyl)glucoside	Flavonoids	Flavones	C32H30O15	655.17	207.0	654.1585	[M+H]+	2	-	-	815193.3250000044	460911.8779999978	1024543.4334999948	473371.8750000011	452187.1329999993	957411.3550000049	109074.77449999972	64098.81300000006	146364.24399999937	542940.7044999978	574293.9649999989	551272.9744999978	-	CM00201	MetMap105	0.407753	0.582298	0.818452	-0.28903	insig	1.21853	0.054106	0.13889	-2.84798	down	1.22755	0.0844032	0.169699	-2.55895	down
pmb0676	Chrysoeriol-8-C-glucoside-7-O-(6''-feruloyl)glucoside	Flavonoids	Flavones	C38H40O19	801.22	207.1	800.2164	[M+H]+	2	-	-	49229.560500000065	52501.64600000001	52390.84249999998	59321.30899999986	46760.25849999994	43671.17049999995	27640.895000000062	35075.936999999954	32316.563000000064	24413.923499999946	49417.63349999994	55980.79600000006	-	CM00259	MetMap106	0.266916	0.792212	0.97165	-0.0414909	insig	1.23356	0.00427069	0.616611	-0.697567	down	1.17118	0.0451235	0.634602	-0.656076	down
Zbsp003708	Chrysoeriol-6-C-glucoside (Isoscoparin)*	Flavonoids	Flavones	C22H22O11	463.12	313.07	462.1162	[M+H]+	1	20013-23-4	C05990	21434633.686999995	11698685.572500005	7716122.350000002	11391912.29399998	13439547.664500048	11028600.510500005	3690082.667999987	4539126.465000005	2973626.194500005	14587397.917000005	7496861.236000021	8354775.207000002	-	C05990	MetMap106	0.100269	0.724749	0.877859	-0.187938	insig	1.13822	0.134471	0.274247	-1.86645	down	1.28326	0.00175832	0.312404	-1.67851	down
Wasdp03625	Derhamnosylapimaysin 8-C-glucoside	Flavonoids	Flavones	C27H28O14	577.15	409.09	576.1479	[M+H]+	1	-	-	1108622.9189999993	449255.73799999995	658549.7905000004	472321.13799999893	496201.86799999996	688243.5149999994	207907.86800000016	284220.6174999998	230248.1960000004	713321.6259999996	354499.71999999986	397563.1055000004	-	-	-	0.524017	0.444529	0.747494	-0.419866	insig	1.14091	0.122798	0.325919	-1.61741	down	1.23746	0.034423	0.436016	-1.19755	down
Zbsp004922	Tricin-4'-O-eugenolether	Flavonoids	Flavones	C28H28O12	557.16	331.08	556.1581	[M+H]+	3	-	-	79474.56350000028	111737.80949999989	77476.01599999997	194739.66600000014	143108.89899999913	168270.47649999973	809667.8305000014	622568.4250000014	635984.4390000011	311634.0185000003	303688.65899999987	340284.83049999893	-	CM00297	MetMap108	1.25387	0.015457	1.88367	0.913543	up	1.2751	0.00824151	7.69747	2.94438	up	1.29721	0.00974605	4.08643	2.03084	up
Zbjp003056	Orientin-7-O-glucoside*	Flavonoids	Flavones	C27H30O16	611.16	449.11	610.1534	[M+H]+	3	-	-	1894568.577500004	850544.6085000013	890788.073499999	545821.3314999996	710701.9699999994	1651038.589499999	316664.13750000077	377555.52899999963	229716.50000000012	1332443.2874999987	646092.3815000014	621171.9280000008	-	CM00187	MetMap105	0.415464	0.642886	0.799681	-0.322503	insig	1.17325	0.115788	0.254115	-1.97645	down	1.08192	0.193066	0.31777	-1.65394	down
Zbzp003056	Isoorientin-7-O-glucoside*	Flavonoids	Flavones	C27H30O16	611.17	449.11	610.1534	[M+H]+	3	-	-	1894568.577500004	850544.6085000013	890788.073499999	545821.3314999996	710701.9699999994	1651038.589499999	316664.13750000077	377555.52899999963	229716.50000000012	1332443.2874999987	646092.3815000014	621171.9280000008	-	CM00186	MetMap105	0.415464	0.642886	0.799681	-0.322503	insig	1.17325	0.115788	0.254115	-1.97645	down	1.08192	0.193066	0.31777	-1.65394	down
Wasdp04146	Tricin-5-O-(6''-O-malonyl)glucoside*	Flavonoids	Flavones	C26H26O15	579.14	331.08	578.1272	[M+H]+	1	-	-	3788626.827500002	2656705.126999998	3996588.838499986	4474555.437000026	4525598.200499989	5577114.975500006	9139035.027000012	9505067.126499988	8865011.975499991	5756776.076500004	6518130.565500013	6965905.583499976	-	-	-	1.05073	0.0676261	1.39603	0.481333	insig	1.24408	0.00163976	2.63449	1.39752	up	1.28323	0.00177833	1.88712	0.916189	up
pmp000878	Swertisin	Flavonoids	Flavones	C22H22O10	447.13	411.11	446.1213	[M+H]+	3	6991-10-2	C17835	129537.147	92455.05850000007	155847.13299999986	100059.09799999993	145745.3924999999	113682.42799999984	66623.89749999999	59806.91399999996	64116.62599999988	176162.76700000023	144291.51700000017	174014.51449999982	-	C17835	-	0.145221	0.803136	0.951428	-0.0718336	insig	1.16654	0.0752216	0.504308	-0.987623	down	1.23551	0.0505149	0.530054	-0.915789	down
pmb0719	Tricin-4'-O-(syringyl alcohol)ether-5-O-glucoside*	Flavonoids	Flavones	C32H34O15	659.2	331.08	658.1898	[M+H]+	1	-	-	191172.63600000032	211742.2255000002	174773.2105000002	387535.582499998	399322.72900000063	370941.19000000006	2470912.435999996	1912941.0880000002	1918721.4320000026	925712.5195	1112348.8570000012	935195.751500001	-	CM00314	MetMap107,MetMap108	1.36176	0.000205002	2.00419	1.00302	up	1.28305	0.009094	10.91	3.44758	up	1.30996	0.0113211	5.44358	2.44456	up
Zbsp005153	Tricin-4'-O-(guaiacylglycerol)ether-5-O-arabinoside*	Flavonoids	Flavones	C32H34O15	659.19	331.08	658.1898	[M+H]+	1	-	-	191172.63600000032	211742.2255000002	174773.2105000002	387535.582499998	399322.72900000063	370941.19000000006	2470912.435999996	1912941.0880000002	1918721.4320000026	925712.5195	1112348.8570000012	935195.751500001	-	CM00313	MetMap107,MetMap108	1.36176	0.000205002	2.00419	1.00302	up	1.28305	0.009094	10.91	3.44758	up	1.30996	0.0113211	5.44358	2.44456	up
Lmmp004600	Tricin-7-O-[(2''-Sinapoyl)glucuronyl](2→1)glucuronide	Flavonoids	Flavones	C40H40O23	889.2	331.08	888.196	[M+H]+	1	-	-	2923783.0310000037	4316065.612500006	2899970.3400000045	6529722.363999996	4473953.930000013	9072811.650500007	8674704.692999987	11363265.111499975	10248713.314500006	7008670.725999984	6183250.422499997	5492681.646000005	-	CM00363	MetMap108	1.11353	0.118244	1.97997	0.985475	up	1.24165	0.00378347	2.98691	1.57865	up	0.94053	0.108008	1.50856	0.593177	insig
Zbsp105756	Tricin-5-O-guaiacylglycerol-ether-4'-O-glucoside	Flavonoids	Flavones	C33H36O16	689.21	331.08	688.2003	[M+H]+	2	-	-	199425.04400000052	217278.38299999785	229123.34600000017	408084.6239999999	246814.02399999712	272423.7899999997	1680839.542499995	1434183.8149999972	1131408.6405	934044.5890000052	952128.604999998	690146.9189999972	-	CM00330	MetMap107,MetMap108	1.00541	0.198712	1.43587	0.521924	insig	1.27638	0.0168466	6.57519	2.71703	up	1.27685	0.0135742	4.57924	2.19511	up
Lmmp004720	Apigenin-7-O-(2''-feruloyl)glucuronide-4'-O-glucuronide	Flavonoids	Flavones	C37H34O20	799.17	271.06	798.1643	[M+H]+	3	-	-	64416.1485	49187.14550000002	49399.41600000005	25492.946000000047	34648.027500000135	35813.13249999989	42917.797499999986	22354.09049999998	27557.0685	25374.19850000001	32102.434999999947	44173.17399999996	-	CM00130	MetMap103	1.22079	0.0268675	0.588666	-0.76448	down	1.04701	0.0447082	0.569493	-0.812249	down	0.177412	0.89076	0.967431	-0.0477696	insig
Zbsp005573	Tricin-5-O-(3'-malonyl)glucoside-7-O-syringylglyceryl ether	Flavonoids	Flavones	C37H40O20	805.21	331.08	804.2113	[M+H]+	1	-	-	24948.289000000048	24781.419000000093	23924.729000000192	25989.001999999946	14493.741999999907	26291.91449999985	58843.76400000019	56319.13550000018	35594.047000000144	27416.902500000124	16149.097499999942	16320.224000000066	-	CM00350	MetMap107,MetMap108	0.443104	0.615062	0.906594	-0.141472	insig	1.1664	0.0729544	2.04681	1.03338	up	1.12063	0.0429753	2.2577	1.17485	up
Zbsp005048	Tricin-5-O-guaiacylglycerol-7-O-(6'-O-rhamnoside)glucoside*	Flavonoids	Flavones	C39H46O20	835.26	331.08	834.2582	[M+H]+	2	-	-	18358.274999999958	13314.15300000002	28029.50000000003	36651.971000000085	38600.513500000176	26547.748499999925	37363.342000000004	56610.00399999992	25243.317999999974	25297.996000000086	36547.50399999995	25243.317999999974	-	CM00354	MetMap107,MetMap108	1.04239	0.0711461	1.70514	0.769891	up	0.940842	0.149065	1.99686	0.997736	insig	0.286952	0.602598	1.17108	0.227845	insig
Zmhp003514	6,7,8-Tetrahydroxy-5-methoxyflavone*	Flavonoids	Flavones	C16H12O6	301.07	286.05	300.0634	[M+H]+	3	-	-	53930.543999999696	65059.72199999952	61302.56149999973	54021.66549999975	49210.99449999957	44061.415500000214	175092.4935000001	156630.50349999958	168759.09299999985	102713.15949999922	96132.09800000011	104206.9270000002	-	-	-	1.0813	0.0659071	0.816971	-0.291643	insig	1.27743	0.000263462	2.77594	1.47298	up	1.30911	0.000281705	3.39784	1.76462	up
Zbzp004819	Isovitexin-7-O-(6''-sinapoyl)glucoside	Flavonoids	Flavones	C38H40O19	801.22	433.11	800.2164	[M+H]+	2	-	-	39145.98599999993	38732.87399999989	35298.104999999945	43595.99250000023	62577.949499999886	41763.55199999991	15010.285500000007	17263.68700000009	36739.53999999993	36864.067500000114	60759.883999999925	31893.342999999863	-	-	-	0.952015	0.220961	1.30713	0.386407	insig	0.921215	0.162832	0.609784	-0.71363	insig	1.05705	0.051718	0.466505	-1.10004	down
pma0253	O-MethylChrysoeriol-5-O-glucoside	Flavonoids	Flavones	C23H24O11	477.14	315.09	476.1319	[M+H]+	3	-	-	20981.420500000248	12875.829999999973	20308.022499999963	21412.309000000016	22735.181999999644	16479.969000000277	91623.5859999992	114105.89900000069	115093.5894999999	45443.40199999998	55301.245499999815	52492.105000000185	-	CM00229	MetMap106	0.443628	0.543221	1.1193	0.162603	insig	1.26357	0.00380455	5.92304	2.56634	up	1.30314	0.00536646	5.29171	2.40373	up
Zmjp003291	Vitexin-2''-O-galactoside*	Flavonoids	Flavones	C27H30O15	595.17	433.12	594.1585	[M+H]+	1	-	-	1356187.5489999994	2129373.790999997	1491385.0930000031	1254463.1949999984	1264140.576000003	880368.8179999995	887137.0759999986	1051637.9999999988	544070.4799999993	819617.6499999986	963860.361999998	1300811.9829999984	-	CM00094	MetMap104	0.992849	0.145112	0.682943	-0.550162	insig	1.06733	0.0518984	0.498869	-1.00327	down	0.779227	0.195716	0.730469	-0.453104	insig
Layp006271	5-Hydroxy-3',4',7-trimethoxyflavone malonyl glucoside	Flavonoids	Flavones	C27H28O14	577.15	329.1	576.1479	[M+H]+	3	-	-	18739.42050000004	46083.76849999958	33373.196999999884	41360.56299999996	63904.31849999932	34445.84099999991	157790.06100000037	154150.5400000001	94450.31699999991	44553.33000000037	82276.8539999999	49610.3464999996	-	-	-	0.70701	0.31022	1.42277	0.508701	insig	1.18344	0.025722	4.13855	2.04913	up	1.19551	0.0339833	2.9088	1.54043	up
Lmhp003658	Monohydroxy-trimethoxyflavone-O-(6''-malonyl)glucoside	Flavonoids	Flavones	C27H28O14	577.15	329.1	576.1479	[M+H]+	3	-	-	18739.42050000004	46083.76849999958	33373.196999999884	41360.56299999996	63904.31849999932	34445.84099999991	157790.06100000037	154150.5400000001	94450.31699999991	44553.33000000037	82276.8539999999	49610.3464999996	-	-	-	0.70701	0.31022	1.42277	0.508701	insig	1.18344	0.025722	4.13855	2.04913	up	1.19551	0.0339833	2.9088	1.54043	up
Lmlp002990	Isosaponarin(Isovitexin-4'-O-glucoside)	Flavonoids	Flavones	C27H30O15	595.17	313.07	594.1585	[M+H]+	3	19416-87-6	-	3095274.1079999977	1673280.2744999996	1359626.1204999986	710365.1290000002	1127468.8590000009	969398.205499998	269603.7180000005	467826.3119999999	259740.31349999981	1724831.4115000032	1878699.131000002	850024.3670000002	-	CM00091	MetMap103,MetMap104	1.09381	0.168561	0.458086	-1.12631	down	1.21527	0.0829345	0.162719	-2.61955	down	1.20383	0.0207091	0.355215	-1.49324	down
Zbsp004650	Tricin-5-O-Glucoside	Flavonoids	Flavones	C23H24O12	493.13	331.08	492.1268	[M+H]+	1	32769-00-9	-	21035123.79999986	33794117.18299997	22415133.24199998	34513388.952000216	41468021.92099994	29803197.267999798	63131227.95300032	54404038.3540003	48582015.98699994	47276948.92100021	48305768.69099993	46104136.47399996	-	CM00283	MetMap107	0.939676	0.147814	1.36948	0.453628	insig	1.18501	0.00719683	2.15054	1.1047	up	1.15982	0.0223814	1.57034	0.651072	up
MWSHY0189	Apigenin-7-O-glucoside(Cosmosiin)*	Flavonoids	Flavones	C21H20O10	433.11	271.07	432.1056	[M+H]+	3	578-74-5	C04608	182914.028	322644.09400000056	223923.77600000048	91162.17850000015	170718.1095000008	93406.17599999967	286924.43949999963	351728.6359999993	216581.5019999997	127977.39400000016	274520.82599999965	250580.6699999997	ko00944	C04608	MetMap103	1.12244	0.075154	0.487039	-1.03789	down	0.462971	0.502626	1.17239	0.229448	insig	1.15388	0.0297999	2.40717	1.26734	up
Hmgp002148	Nepetin-7-O-alloside*	Flavonoids	Flavones	C22H22O12	479.1202	317.06	478.1111	[M+H]+	2	-	-	63987.12900000018	230477.54900000078	137531.82600000055	117587.00899999967	144099.87150000007	78559.24500000026	303184.56299999944	483612.72949999885	240009.8245000003	112955.37499999965	106605.25100000024	169924.92050000065	-	CM00168	MetMap105	0.233545	0.602053	0.787613	-0.344441	insig	0.959149	0.0963026	2.37689	1.24907	insig	1.1781	0.0800227	3.01784	1.59351	up
Lmnp003080	Hispidulin-8-C-(2''-O-xylosyl)xyloside	Flavonoids	Flavones	C26H28O14	565.16	433.11	564.1479	[M+H]+	1	-	-	1480859.4859999998	3559054.219500005	2560636.952500004	4867187.890500008	2733519.0745000136	1626643.2279999943	1042874.1224999984	1112519.3104999985	1039506.1429999984	1003198.0605000036	2061726.081999996	2358270.486999997	-	-	-	0.259582	0.659213	1.21404	0.279812	insig	1.08575	0.13395	0.420351	-1.25033	down	1.10089	0.168703	0.346242	-1.53015	down
Lmmp003487	Luteolin-7-O-glucuronide-(2→1)-glucuronide	Flavonoids	Flavones	C27H26O18	639.12	287.05	638.1119	[M+H]+	3	-	-	72188.00200000018	21947.5615	48515.87699999998	4389.5123	4389.5123	4389.5123	35876.50000000012	41793.01800000002	63458.87700000021	31628.58149999997	55148.422000000144	40659.3965000001	-	CM00191	MetMap105	1.31973	0.0968886	0.0923127	-3.43733	down	0.116666	0.977624	0.989323	-0.015486	insig	1.30394	0.0365312	10.7171	3.42184	up
Zbsp005544	Tricin-7-O-(2''-feruloyl)glucoside-5-O-glucoside	Flavonoids	Flavones	C39H42O20	831.23	331.08	830.2269	[M+H]+	3	-	-	99994.66800000038	80492.09799999963	81385.4309999996	98926.17550000011	90483.97099999983	71934.57900000023	158062.66000000006	251688.2650000012	313655.78799999837	100799.38399999961	135455.9534999997	216360.4419999988	-	CM00352	MetMap107	0.0339593	0.987107	0.997986	-0.00290885	insig	1.18117	0.0738831	2.76244	1.46594	up	1.20124	0.0722878	2.76802	1.46885	up
pmp001111	Violanthin	Flavonoids	Flavones	C27H30O14	579.17	525.14	578.1636	[M+H]+	3	40581-17-7	C10196	130552.68500000016	86862.59549999997	103498.24299999991	8875.595399999998	8875.595399999998	8875.595399999998	60997.48800000003	44377.97699999999	78313.43849999997	84301.94699999997	81146.6559999999	72459.91250000003	-	C10196	-	1.37476	0.0164299	0.0829718	-3.59123	down	1.04947	0.0501163	0.572394	-0.80492	down	1.29831	0.0332794	6.89865	2.78631	up
MWSHY0053	3,7,4'-Trihydroxyflavone	Flavonoids	Flavones	C15H10O5	271.06	137.02	270.0528	[M+H]+	3	2034-65-3	C10037	102515.0000000004	59599.85550000024	98611.97900000072	45605.080999999904	96833.33799999929	61263.500999999655	38949.20400000015	23836.77000000001	21486.24450000006	31954.317000000126	32067.67099999986	41172.69500000016	-	C10037	-	0.593865	0.405342	0.781285	-0.356079	insig	1.177	0.0361055	0.32322	-1.62941	down	1.10087	0.106472	0.413704	-1.27333	down
Zbsp004522	Isoscoparin-5-O-(6'''-p-coumaroyl)-glucopyranoside	Flavonoids	Flavones	C37H38O18	771.21	433.11	770.2058	[M+H]+	3	-	-	53609.75850000013	30384.326000000117	43573.22300000016	22123.321499999936	11956.583500000022	26980.67850000008	11090.405999999975	28796.365999999965	37797.01200000006	40534.397999999856	43138.99150000003	30477.159000000116	-	CM00273	MetMap106	1.09214	0.0601563	0.478654	-1.06295	down	0.755385	0.184508	0.608963	-0.715573	insig	0.256294	0.579972	1.27224	0.347372	insig
MWSslk165	Diosmetin-7-O-Neohesperidoside (Neodiosmin)	Flavonoids	Flavones	C28H32O15	609.18	301.08	608.1741	[M+H]+	3	38665-01-9	-	36339.3350000001	32022.73000000013	39358.25900000014	113983.8169999997	133205.02400000018	141604.32150000046	6404.546000000026	6404.546000000026	6404.546000000026	57935.80149999983	68304.92850000008	68326.60350000027	-	-	-	1.36828	0.00504099	3.60928	1.85171	up	1.2847	0.0051654	0.178366	-2.48709	down	1.31594	0.00437447	0.0494187	-4.3388	down
Zbsp004707	Chrysoeriol-7-O-rutinoside	Flavonoids	Flavones	C28H32O15	609.18	301.07	608.1741	[M+H]+	3	-	-	36339.3350000001	32022.73000000013	39358.25900000014	113983.8169999997	133205.02400000018	141604.32150000046	6404.546000000026	6404.546000000026	6404.546000000026	57935.80149999983	68304.92850000008	68326.60350000027	-	CM00236	MetMap106	1.36828	0.00504099	3.60928	1.85171	up	1.2847	0.0051654	0.178366	-2.48709	down	1.31594	0.00437447	0.0494187	-4.3388	down
MWSHY0095	Tricin (5,7,4'-Trihydroxy-3',5'-dimethoxyflavone)	Flavonoids	Flavones	C17H14O7	331.08	271.06	330.074	[M+H]+	3	520-32-1	C10193	10213.09700000007	18828.83199999983	15640.419999999936	30593.708500000186	14769.395000000011	26032.98249999997	52325.516500000216	69301.25450000017	43188.04500000047	29478.746000000137	33156.6995	39546.01799999991	-	C10193	MetMap107,MetMap108	0.859246	0.191852	1.59786	0.67614	insig	1.21669	0.0253541	3.68859	1.88307	up	1.12716	0.0344496	2.30846	1.20693	up
Zbsp105048	Tricin-4'-O-guaiacylglycerol-7-O-(6'-O-rhamnoside)glucoside*	Flavonoids	Flavones	C39H46O20	835.26	331.08	834.2582	[M+H]+	2	-	-	12981.363499999943	8081.999999999994	17458.978000000006	30921.68200000016	22903.57850000001	27898.019999999982	44827.46900000015	63778.82100000018	63095.6729999999	14026.275000000058	37806.44499999995	40367.66499999997	-	CM00353	MetMap107,MetMap108	1.17912	0.0164674	2.12145	1.08505	up	1.22164	0.0095437	4.4572	2.15614	up	1.22564	0.0282506	2.10102	1.07109	up
Waptp03612	Jaceosidin-7-O-(2''-O-glucosyl)glucoside	Flavonoids	Flavones	C29H34O17	655.19	331.08	654.1796	[M+H]+	1	-	-	74521.02650000014	364288.27	220949.1085	608039.9565000003	525771.394	265226.2874999998	890569.5735000038	1046786.3325000006	510289.92500000173	197298.2999999998	376578.7865000015	512773.9870000017	-	-	-	0.878298	0.140502	2.12053	1.08443	insig	1.04978	0.0447786	3.70991	1.89139	up	0.854462	0.151275	1.74952	0.80696	insig
Zbsp003971	Chrysoeriol-6-C-glucoside-7-O-glucoside	Flavonoids	Flavones	C28H32O16	625.18	445.11	624.169	[M+H]+	1	-	-	692325.4405000012	1143217.0015000005	836043.4409999994	644314.9389999999	885544.3895000006	724523.6905	465686.5115000004	546091.0530000009	227874.87950000016	427032.6269999993	514097.28999999975	644475.4379999996	-	CM00240	MetMap106	0.569625	0.423137	0.843837	-0.244964	insig	1.02874	0.0489163	0.464014	-1.10776	down	0.995753	0.0513449	0.549885	-0.862797	insig
pmb0626	Apigenin-6-C-glucoside-7-O-Sophoroside	Flavonoids	Flavones	C33H40O20	757.22	433.4	756.2113	[M+H]+	3	-	-	21460.216499999995	7809.988000000005	16702.443000000014	16856.295500000007	27443.682500000014	32797.99700000002	9510.522000000006	7194.27100000001	11460.145499999975	24653.031000000068	20632.96549999996	15161.261500000004	-	CM00122	MetMap104	0.847329	0.169141	1.67704	0.745917	insig	0.69313	0.273118	0.612646	-0.706875	insig	1.183	0.065092	0.365314	-1.45279	down
Lmyp005161	Carambolaflavone	Flavonoids	Flavones	C27H30O13	563.18	313.07	562.1686	[M+H]+	3	-	-	22325.871000000072	22825.196999999847	12381.522999999926	8455.437000000067	7228.5000000000255	15215.564500000031	1445.7000000000048	1445.7000000000048	1445.7000000000048	10007.792499999912	24559.04200000003	13871.855999999902	-	-	-	0.999962	0.109113	0.537078	-0.896796	insig	1.27113	0.0348761	0.0753851	-3.72958	down	1.28147	0.0704483	0.140361	-2.83278	down
Cmyp002064	Yuanhuanin*	Flavonoids	Flavones	C22H22O11	463.12	301.08	462.1162	[M+H]+	3	83133-14-6	-	164404.80439999994	164404.80439999994	164404.80439999994	1204306.8754999992	1026576.6005000029	893755.0589999985	2349207.457500008	2064786.9584999974	2238257.194999997	822024.0219999999	1212186.2594999985	984397.5759999965	-	-	-	1.37487	0.0103556	6.33525	2.6634	up	1.287	0.00162121	13.4875	3.75356	up	1.27828	0.000675264	2.12897	1.09015	up
Hmzp004605	Ladanetin-6-O-β-D-glucoside*	Flavonoids	Flavones	C22H22O11	463.13	301.08	462.1162	[M+H]+	3	-	-	164404.80439999994	164404.80439999994	164404.80439999994	1204306.8754999992	1026576.6005000029	893755.0589999985	2349207.457500008	2064786.9584999974	2238257.194999997	822024.0219999999	1212186.2594999985	984397.5759999965	-	-	-	1.37487	0.0103556	6.33525	2.6634	up	1.287	0.00162121	13.4875	3.75356	up	1.27828	0.000675264	2.12897	1.09015	up
Zbsp005030	Tricin-5-O-arabinoside	Flavonoids	Flavones	C22H22O11	463.12	331.08	462.1162	[M+H]+	3	-	-	1239.2486999999935	1239.2486999999935	1239.2486999999935	16512.85499999998	12157.83749999992	6196.243499999969	28488.893000000076	43461.78200000015	32216.579000000067	23442.535500000053	12835.358499999937	14690.835000000056	-	CM00280	MetMap107	1.33338	0.0738637	9.37851	3.22936	up	1.28384	0.0175889	28.0189	4.80833	up	1.15553	0.0173513	2.98757	1.57897	up
Zbsp007174	3,4'-Di-Tricin-(guaiacylglycerol)ether	Flavonoids	Flavones	C44H38O17	839.21	331.08	838.2109	[M+H]+	1	-	-	975.9117000000097	975.9117000000097	975.9117000000097	6805.504999999969	4879.558500000048	5384.968000000004	25693.792000000038	16836.650000000092	21120.289000000026	10842.14750000008	12044.795999999875	15646.855000000041	-	CM00370	MetMap108	1.37229	0.0146289	5.83046	2.54361	up	1.28346	0.0155901	21.7406	4.44232	up	1.28046	0.0216942	3.7288	1.89871	up
pmb1108	Luteolin-6,8-di-C-glucoside-7-O-glucoside	Flavonoids	Flavones	C33H40O21	773.21	593.0	772.2062	[M+H]+	3	-	-	17063.81699999998	28925.044500000047	26900.80000000003	7992.804500000014	11173.228000000006	10587.631499999989	1598.5609000000027	1598.5609000000027	1598.5609000000027	26096.300000000083	38867.41849999988	20941.62650000001	-	CM00209	MetMap105	1.26312	0.051004	0.408201	-1.29265	down	1.27815	0.0250719	0.0657937	-3.92591	down	1.30844	0.01352	0.16118	-2.63326	down
Zbsp004450	3'-O-Methyltricetin-7-O-glucoside	Flavonoids	Flavones	C22H22O12	479.12	317.07	478.1111	[M+H]+	2	-	-	133126.08199999994	83224.61800000005	131896.10900000014	16644.92360000001	16644.92360000001	16644.92360000001	16644.92360000001	16644.92360000001	16644.92360000001	172130.6340000002	208035.91549999986	133766.27200000006	-	-	-	1.36355	0.0262396	0.143389	-2.80199	down	1.2715	0.0262396	0.143389	-2.80199	down	-	-	-	-	-
Zbsp007777	2,4'-Di-Tricin-(guaiacylglycerol)ether	Flavonoids	Flavones	C44H38O17	839.21	331.08	838.2109	[M+H]+	1	-	-	709.2351000000087	709.2351000000087	709.2351000000087	5043.24549999998	3546.175500000044	4775.276999999985	19861.80249999955	26116.445500000187	21247.58249999999	11866.284000000105	13400.171499999902	13581.361500000105	-	CM00369	MetMap108	1.37129	0.0148056	6.28127	2.65106	up	1.28604	0.00755282	31.5955	4.98165	up	1.29869	0.00806376	5.0301	2.33059	up
Lmhp002832	Chrysin-6-C-arabinoside-8-C-glucoside	Flavonoids	Flavones	C26H28O13	549.16	411.11	548.153	[M+H]+	2	185145-33-9	-	29617.55450000002	27634.181499999995	20909.55050000005	4181.91010000001	4181.91010000001	4181.91010000001	4181.91010000001	4181.91010000001	4181.91010000001	46954.55350000004	29115.33149999993	41609.672000000115	-	-	-	1.37136	0.0142062	0.160511	-2.63926	down	1.27825	0.0142062	0.160511	-2.63926	down	-	-	-	-	-
Wasyqp3871	Luteolin 8-C-Arabinoside*	Flavonoids	Flavones	C20H18O10	419.1	383.08	418.09	[M+H]+	1	-	-	90825.73500000016	120987.00099999984	88019.19150000035	99059.73250000006	79095.10850000031	154425.8399999997	231669.79349999942	174706.23800000007	257985.7269999995	162396.76400000026	137526.01700000017	145188.72549999968	-	-	-	0.232032	0.692098	1.10922	0.14955	insig	1.2012	0.0247178	2.21578	1.14782	up	1.11214	0.0297972	1.9976	0.998265	up
Lmnp002448	Nepetin-8-C-[glucosyl-(1-2)]-glucoside	Flavonoids	Flavones	C28H32O17	641.17	479.11	640.1639	[M+H]+	2	-	-	53926.88349999998	31455.95400000003	47912.14799999992	53143.37099999996	34697.269499999944	75044.4179999999	59374.22550000005	94647.75449999997	87004.85699999995	71314.3155000002	52589.12550000003	68661.98049999995	-	-	-	0.422738	0.513682	1.22199	0.289232	insig	1.04054	0.0574429	1.80822	0.854571	up	0.819461	0.175858	1.47974	0.56534	insig
pmb0725	Tricin-7-O-(2''-feruloyl)glucoside	Flavonoids	Flavones	C33H32O15	669.18	331.08	668.1741	[M+H]+	2	-	-	4375.7493000000295	4375.7493000000295	4375.7493000000295	4375.7493000000295	4375.7493000000295	4375.7493000000295	54058.04450000036	44531.905000000545	74782.31350000003	45525.522000000194	56889.3585	21878.74650000015	-	CM00319	MetMap107	-	-	-	-	-	1.27882	0.0268285	13.2071	3.72324	up	1.30837	0.0268285	13.2071	3.72324	up
Wasdn06031	Tricin-4'-O-glycerate	Flavonoids	Flavones	C20H18O10	417.08	329.06	418.09	[M-H]-	2	-	-	128945.96599999875	120056.43349999904	120300.99350000109	192186.60150000107	153225.9665000005	130751.16699999955	344767.14949999645	415737.63799999736	327038.5705000001	257727.28950000321	224522.96999999988	217937.38100000087	-	-	-	1.00338	0.182749	1.28936	0.366651	insig	1.27462	0.0118389	2.94485	1.55819	up	1.25381	0.00523764	2.28397	1.19154	up
mws1434	Apigenin-6-C-glucoside (Isovitexin)	Flavonoids	Flavones	C21H20O10	431.1	311.05	432.1056	[M-H]-	1	38953-85-4	C01714	28853522.684499964	30074524.70149993	33575871.38399993	14133582.96349997	13787213.818500035	18145117.070999984	6253244.723499985	10523674.779000036	5383690.999499993	14889853.483499978	24327766.48349997	18811224.39600001	ko00944	C01714	MetMap104	1.32959	0.00147263	0.497989	-1.00581	down	1.23943	0.000413233	0.239564	-2.06152	down	1.14108	0.0202589	0.481063	-1.0557	down
Zbsn003878	Vicenin-3	Flavonoids	Flavones	C26H28O14	563.15	353.07	564.1479	[M-H]-	1	59914-91-9	-	25408288.70800001	25595911.776999984	29009853.552999884	23957917.77199998	19679196.433000054	24621568.094	16728928.416999992	16667015.624500047	15674026.891499978	21688909.91699998	24184621.707499985	25852334.43650001	-	-	-	0.967139	0.118922	0.853084	-0.229241	insig	1.26437	0.0083649	0.613267	-0.705413	down	1.20081	0.0481523	0.718882	-0.476172	insig
ZBN0229	Tricin-5-O-(6'-O-malonyl)glucoside	Flavonoids	Flavones	C26H26O15	577.12	329.07	578.1272	[M-H]-	3	-	-	147722.9025000004	175112.88150000002	216177.7429999995	187869.0819999993	184236.8924999997	221023.21649999867	528861.2369999995	545384.3139999982	355474.099	325978.16549999994	258833.4109999997	263132.61999999924	-	-	-	0.533123	0.487642	1.1004	0.138025	insig	1.20851	0.029617	2.65247	1.40734	up	1.24441	0.0400711	2.41047	1.26931	up
ZBN0263	Tricin-4'-O-syringylglyceryl ether-7''-O-glucoside	Flavonoids	Flavones	C34H38O17	717.2	329.07	718.2109	[M-H]-	3	-	-	35933.26900000014	32642.728499999772	23169.898500000083	60438.815500000084	56394.813500000026	73281.0444999996	131835.7969999996	124576.153	116032.13649999956	74970.8530000005	75089.68649999963	64049.685500000436	-	-	-	1.2758	0.00823653	2.07219	1.05115	up	1.2645	0.000117512	4.05952	2.02131	up	1.276	0.000934063	1.95905	0.970154	up
ZBN0256	Tricin-4'-O-(guaiacylglycerol)ether-7-O-glucoside	Flavonoids	Flavones	C33H36O16	687.19	329.07	688.2003	[M-H]-	3	-	-	307124.2060000002	381458.8605000036	296029.8654999981	452039.4670000023	648254.4849999946	431341.3630000016	1330450.7249999978	2319624.048999981	1715377.00400002	844246.2235000002	1249006.9979999932	809881.2745000024	-	-	-	1.13102	0.104404	1.55557	0.637444	up	1.25941	0.0357469	5.4493	2.44607	up	1.25113	0.0407926	3.50309	1.80863	up
pmb3053	Tricin-4'-O-(C-Veratroylglycol) ether	Flavonoids	Flavones	C27H24O11	523.12	329.2	524.1319	[M-H]-	1	-	-	649216.9339999963	716618.5760000037	692682.0490000088	560180.337000001	550076.4355000015	566049.8089999969	984925.8555000086	1007701.8254999887	1040196.4564999986	778559.8600000006	660120.7905000083	816470.2475000017	-	CM00292	MetMap108	1.32508	0.0186994	0.814327	-0.29632	insig	1.26937	0.000275025	1.4733	0.559056	insig	1.31501	0.00056902	1.80923	0.855376	up
mws1608	Luteolin-6-C-glucoside (Isoorientin)	Flavonoids	Flavones	C21H20O11	447.09	357.06	448.1006	[M-H]-	1	4261-42-1	C01821	10829324.69899998	17301023.555499993	19954799.071000066	10705396.245999984	16056149.144999975	12093209.733499985	7189052.849999992	7084328.483999994	7507237.153499989	18159192.427000053	10294367.30049998	11148398.580499986	-	C01821	MetMap105	0.562833	0.395554	0.808041	-0.3075	insig	1.1584	0.0833877	0.452959	-1.14255	down	1.20935	0.0701078	0.560565	-0.835046	down
mws0058	Diosmetin (5,7,3'-Trihydroxy-4'-methoxyflavone)*	Flavonoids	Flavones	C16H12O6	299.06	284.03	300.0634	[M-H]-	3	520-34-3	C10038	67124.13300000037	69584.12150000014	71536.08999999972	41432.93350000047	58334.846499999876	47509.929000000324	194042.6080000004	177773.01000000013	176101.59000000113	121807.37249999975	122918.08900000012	97111.27899999934	-	C10038	MetMap105	1.20094	0.0467978	0.707235	-0.499738	insig	1.28377	0.00169785	2.63113	1.39568	up	1.30139	7.0098e-05	3.7203	1.89542	up
pmb3032	Tricin-7-O-(2''-Malonyl)rhamnoside	Flavonoids	Flavones	C26H26O14	561.12	329.1	562.1323	[M-H]-	2	-	-	125356.37800000046	142715.57149999953	138955.8679999994	144880.33450000014	163036.36699999985	180521.2064999993	308244.69549999986	303077.7254999969	300230.5464999987	223477.1215000019	196922.21249999964	215763.27250000124	-	CM00299	MetMap107	1.06217	0.101073	1.20001	0.263048	insig	1.28104	0.000160636	2.23953	1.1632	up	1.29105	0.00373177	1.86626	0.900151	up
MWStz539	Chrysoeriol-7-O-glucoside	Flavonoids	Flavones	C22H22O11	461.11	299.06	462.1162	[M-H]-	2	19993-32-9	-	64651.342499999744	54688.29749999955	52143.887000000264	28627.679499999813	32946.950999999965	29227.832499999917	59018.84199999987	66212.229	75367.2845000001	61355.6054999998	56557.102500000234	47260.85450000017	-	-	-	1.33995	0.0120787	0.529511	-0.917267	down	0.814285	0.188731	1.16978	0.22624	insig	1.28969	0.0114154	2.20917	1.14351	up
Lmqn009304	Eucalyptin (5-Hydroxy-7,4'-dimethoxy-6,8-dimethylflavone)	Flavonoids	Flavones	C19H18O5	325.11	293.08	326.1154	[M-H]-	3	3122-88-1	-	39956.82800000005	38459.529500000266	37643.569499999576	172478.79749999812	126653.27799999807	116874.87649999908	43316.1634999996	51014.319499999794	35309.09250000031	72512.51150000107	78542.49049999907	77347.27150000053	-	-	-	1.35655	0.0279894	3.58442	1.84174	up	0.539382	0.423703	1.11701	0.159636	insig	1.27116	0.0245205	0.311628	-1.6821	down
pmb2981	Vitexin-7-O-rutinoside	Flavonoids	Flavones	C33H40O19	739.21	563.14	740.2164	[M-H]-	3	-	-	78954.6659999999	101624.53300000008	103811.705	71967.03300000032	53702.73749999992	54411.19950000002	72429.2589999999	95003.16449999982	82965.16399999971	55160.132500000116	103051.19049999984	69004.23900000005	-	CM00117	MetMap103,MetMap104	1.20363	0.0281457	0.633216	-0.65923	down	0.608779	0.334376	0.88047	-0.183655	insig	1.05736	0.0574119	1.39047	0.475575	insig
MWStz585	Nepetin-7-glucoside	Flavonoids	Flavones	C22H22O12	477.1	315.05	478.1111	[M-H]-	2	569-90-4	-	127712.47449999981	127762.10800000025	161884.1995000006	79245.87500000013	81707.49299999996	139805.06299999982	110414.80450000004	89421.3345	72468.48199999987	127983.95299999994	104759.65949999997	126142.04200000002	-	-	-	0.917536	0.181665	0.720623	-0.472683	insig	1.07392	0.0377987	0.652447	-0.616067	down	0.230782	0.702272	0.905393	-0.143384	insig
ZBN0226	Tricin-7-O-(6''-O-acetyl)glucoside	Flavonoids	Flavones	C25H26O13	533.13	329.07	534.1373	[M-H]-	3	-	-	78793.37049999998	112327.32850000064	101427.89550000016	126120.58800000006	175362.69999999984	117892.6124999999	170497.08749999973	243287.41950000066	265533.69599999866	146614.71699999992	139205.72299999988	223566.06249999977	-	-	-	1.02028	0.127759	1.43353	0.519568	insig	1.19118	0.0349445	2.32207	1.21541	up	1.04982	0.0744171	1.61983	0.695844	up
Hmcn001884	6-Hydroxyluteolin 5-glucoside*	Flavonoids	Flavones	C21H20O12	463.09	301.03	464.0955	[M-H]-	3	-	-	76261.172	73315.10449999987	85282.9985000001	53018.45349999991	36965.64850000005	39077.945000000036	89100.14449999992	44232.35650000007	44998.0355000001	58549.85700000006	52718.56999999991	69397.31899999996	-	CM00165	MetMap105	1.28473	0.00630957	0.549529	-0.863732	down	0.740849	0.330927	0.759308	-0.397243	insig	0.628084	0.386471	1.38174	0.466489	insig
ZBN0292	Luteolin-4'-O-glucoside*	Flavonoids	Flavones	C21H20O11	447.09	285.03	448.1006	[M-H]-	3	6920-38-3	-	84970.8995000004	122242.61999999994	88738.55500000043	36256.36049999997	33856.98849999976	10246.131999999918	175225.38049999875	158930.607	130817.99649999902	116421.39949999914	148742.60650000125	131158.84550000002	-	-	-	1.18787	0.0101543	0.271529	-1.88082	down	1.09201	0.0330471	1.57111	0.651786	up	1.20326	0.00223094	5.78617	2.53261	up
Yyyn008289	5,3'-Dihydroxy-7,4'-Dimethoxyflavone	Flavonoids	Flavones	C17H14O6	313.07	298.05	314.079	[M-H]-	1	32174-62-2	-	7748.53800000003	5503.0170000000035	5896.281	7674.146500000102	6400.079499999993	7714.157500000036	27484.285500000133	28602.97749999992	31524.904500000077	12466.993499999995	17539.09399999999	16173.577499999898	-	-	-	0.680184	0.352106	1.1379	0.186378	insig	1.27418	0.000342562	4.57556	2.19395	up	1.31003	0.00115966	4.02105	2.00757	up
Lmqn006260	2',3',4',5,7-pentahydroxyflavone	Flavonoids	Flavones	C15H10O7	301.04	151.0	302.0427	[M-H]-	3	-	-	14262.478999999952	13390.534000000043	13025.567000000096	11957.071500000016	10047.372500000156	8911.430499999966	9997.922500000006	9769.56350000003	6639.575999999947	12031.538500000104	9462.478000000052	10617.328000000021	-	-	-	1.16573	0.0512858	0.760004	-0.395922	insig	1.10246	0.0370251	0.649164	-0.623346	down	0.619401	0.345989	0.854159	-0.227424	insig
ZBN0289	Apigenin-4'-O-glucoside	Flavonoids	Flavones	C21H20O10	431.1	269.06	432.1056	[M-H]-	3	20486-34-4	-	46673.120500000114	61618.68450000005	27072.12550000008	16306.422499999982	19977.12199999992	23203.072999999906	30795.57400000001	26098.340999999968	25050.105499999947	29274.816999999937	19701.27400000003	24302.329500000018	-	-	-	1.14293	0.122177	0.439457	-1.18621	down	0.859582	0.214279	0.605361	-0.724133	insig	1.06126	0.0490415	1.37752	0.462074	insig
Lmjp004404	Quercetagetin-3-Methyl Ether	Flavonoids	Flavonols	C16H12O8	333.06	318.04	332.0532	[M+H]+	3	64190-88-1	-	51679.349999999984	47252.12300000006	53323.805000000095	51163.80900000058	47122.11899999992	77840.85500000055	172306.83300000144	178282.91950000045	156571.80700000134	102746.49950000024	92409.17050000072	95811.65599999986	-	-	-	0.494163	0.497404	1.15679	0.210122	insig	1.2822	0.00163355	3.33099	1.73595	up	1.26307	0.00127344	2.87953	1.52583	up
Hmcp001618	Quercetin-3-O-sambubioside-7-O-rhamnoside	Flavonoids	Flavonols	C32H38O20	743.2	449.1	742.1956	[M+H]+	3	-	-	35197.50000000009	46526.37	46433.395999999804	62151.10399999999	66618.61149999972	48028.04499999988	25320.188000000053	19016.771999999994	34771.07499999998	38228.160499999925	39174.583499999986	46577.54000000008	-	-	-	1.05085	0.0833688	1.37954	0.464185	insig	1.01365	0.0530054	0.617273	-0.696019	down	1.18399	0.0118265	0.447449	-1.1602	down
Lmwp003442	Amoenin	Flavonoids	Flavonols	C21H20O11	449.11	287.06	448.1006	[M+H]+	3	-	-	1398246.5780000011	1709569.9259999974	1725412.956000003	1365045.0745	1393713.3795000038	965300.080999998	860919.5904999983	577231.0865000001	432367.4084999994	990061.5970000012	1178620.3955000008	897291.3164999983	-	-	-	0.9695	0.106035	0.770511	-0.376112	insig	1.18422	0.00425689	0.387012	-1.36955	down	1.1061	0.0302013	0.502279	-0.993438	down
Wagp006265	3,6,7,2',4'-Pentamethylquercetagetin 3'-O-Beta-D-Glucoside	Flavonoids	Flavonols	C26H30O14	567.17	405.12	566.1636	[M+H]+	2	-	-	334055.56900000083	513244.3485000013	443494.2114999977	570410.5500000017	839165.7289999952	602607.7450000015	1280711.9239999966	1389277.4670000027	800071.9369999986	707605.5935000018	639430.5935000016	747631.9999999958	-	-	-	1.08561	0.0860319	1.55887	0.640503	up	1.17922	0.0476857	2.68832	1.4267	up	1.03312	0.0981835	1.72452	0.786199	up
Zbsp004862	Syringetin-3-O-glucoside*	Flavonoids	Flavonols	C23H24O13	509.13	347.08	508.1217	[M+H]+	3	40039-49-4	-	194457.60550000038	327001.5790000006	220145.5555000006	663691.9949999994	412606.2430000006	433508.4900000008	1099100.541999999	1131481.5974999976	1009599.3420000012	471603.88099999883	689527.2450000001	663228.089000002	-	-	-	1.17816	0.0666698	2.03586	1.02564	up	1.25932	0.000115705	4.36915	2.12735	up	1.22471	0.00910262	2.14609	1.10171	up
Hmcp002187	Limocitrin-3-O-galactoside*	Flavonoids	Flavonols	C23H24O13	509.13	347.07	508.1217	[M+H]+	3	-	-	200677.4285000003	245405.4645000005	255557.37300000066	666577.0639999986	487069.98650000064	476665.6210000006	1029799.9279999988	1142667.4454999994	816511.1500000011	577981.2704999986	513153.1265000001	500878.64700000134	-	-	-	1.31644	0.0302125	2.32357	1.21635	up	1.26837	0.0132848	4.25999	2.09085	up	1.18471	0.0222163	1.83338	0.874504	up
Lmjp003295	6-Methoxykaempferol-3-O-glucoside*	Flavonoids	Flavonols	C22H22O12	479.1184	317.0729	478.1111	[M+H]+	2	63422-27-5	-	204722.06450000068	96682.31700000037	144500.70300000053	197498.67150000023	56957.78050000005	110833.50000000029	325465.0644999993	379935.1829999991	643420.5510000007	250127.9844999991	241841.1500000003	154157.02400000053	-	-	-	0.432762	0.631221	0.81921	-0.287695	insig	1.13334	0.0804712	3.02491	1.59689	up	1.13037	0.0628289	3.69247	1.88458	up
Lahp004593	Rhamnazin 3-O-β-D-glucopyranoside(Flavoyadorinin A)*	Flavonoids	Flavonols	C23H24O12	493.13	331.08	492.1268	[M+H]+	2	20486-38-8	-	24942490.79999984	33487320.50099997	24743731.05099998	36936888.46600023	51646817.08549993	22480936.92499985	56154111.01000029	48712912.01600028	60046685.51999994	45894069.74300019	47189040.79099993	50790888.92599995	-	-	-	0.58174	0.387722	1.33534	0.417203	insig	1.22042	0.00369212	1.98277	0.987515	up	0.87982	0.155256	1.48484	0.570312	insig
Lcyp000678	Prudomenin*	Flavonoids	Flavonols	C23H24O12	493.1321	331.0823	492.1268	[M+H]+	2	-	-	19793185.085999865	32437120.62899997	27045400.648999974	38613093.74300025	48956893.42899992	32710166.87899978	59764651.884500295	56201137.19900031	59741147.47299994	42341717.24850018	48297590.72699992	51201297.82799995	-	-	-	1.03681	0.0891438	1.51724	0.601448	up	1.21246	0.00776842	2.2164	1.14822	up	1.12691	0.0527914	1.46081	0.546773	insig
Zmtp102903	Kaempferol-3-O-arabinoside (Juglanin)	Flavonoids	Flavonols	C20H18O10	419.1	287.06	418.09	[M+H]+	3	-	-	65771.27649999988	121711.88700000016	152310.34150000013	127024.91199999991	93165.10450000037	89424.91450000001	71529.33599999976	30326.313500000044	52172.062000000056	90206.87149999986	82344.96400000036	87667.89200000008	-	-	-	0.121874	0.744503	0.911186	-0.134183	insig	0.960665	0.118844	0.453298	-1.14147	insig	1.06233	0.0371526	0.497482	-1.00729	down
Lagp003663	Quercetin 7,3',4'-trimethyl ether-3-glucoside	Flavonoids	Flavonols	C24H26O12	507.15	345.1	506.1424	[M+H]+	3	-	-	346713.33499999915	493538.20450000046	519059.1125000008	978865.5649999984	1031725.1895000044	569924.5000000005	391651.52349999826	413674.22250000073	252731.87250000032	383593.5004999993	558163.1070000029	495865.22100000037	-	-	-	1.11205	0.0943297	1.8984	0.924784	up	0.698042	0.244628	0.778378	-0.361457	insig	1.15179	0.0609111	0.410018	-1.28624	down
pmp001309	6-Hydroxykaempferol-7-O-glucoside	Flavonoids	Flavonols	C21H20O12	465.1	303.1	464.0955	[M+H]+	3	-	-	177312.13999999987	185331.7759999999	263048.6730000003	113015.17100000023	131623.8454999997	153316.77800000034	100172.26250000006	126928.88449999994	168555.51199999973	96777.63950000003	186888.38599999965	193997.87800000023	-	-	-	1.1388	0.0927854	0.636024	-0.652846	down	0.986688	0.0922561	0.63235	-0.661205	insig	0.0744962	0.975431	0.994223	-0.00835914	insig
Hmcp001628	Limocitrin-3,7-di-O-glucoside	Flavonoids	Flavonols	C29H34O18	671.18	347.07	670.1745	[M+H]+	2	-	-	36021.045000000086	23518.98	18540.817499999994	73087.91099999996	24014.52999999999	42333.196499999984	61341.7004999998	60705.75100000022	39545.65500000001	65776.52650000018	45826.2185	29295.066000000006	-	-	-	0.784992	0.287558	1.78579	0.836559	insig	1.08082	0.0393288	2.06956	1.04933	up	0.402684	0.6765	1.15891	0.212766	insig
HJAP024	Kaempferol-6,8-di-C-glucoside	Flavonoids	Flavonols	C27H30O16	611.16	491.12	610.1539	[M+H]+	2	-	-	538963.0974999998	490536.9770000001	602757.2844999982	262114.02449999968	337716.91799999954	315448.8499999997	125420.95100000012	94497.05950000002	129184.3725000002	456272.60749999963	371820.85400000005	387705.51450000115	-	-	-	1.31097	0.00546498	0.560745	-0.834584	down	1.27352	0.00280855	0.213877	-2.22515	down	1.27487	0.00535293	0.381416	-1.39056	down
Walbsp5213	kaempferol 3-O-(6'-O-feruloyl)-glucoside	Flavonoids	Flavonols	C31H28O14	625.15	177.05	624.1479	[M+H]+	1	-	-	135940.87699999998	153514.25200000062	150114.2710000005	62096.311499999414	77441.5870000003	59655.26949999987	33189.15499999983	30257.342999999917	35771.62600000011	60802.00000000017	116261.41300000019	113849.57150000035	-	-	-	1.34801	0.000495004	0.453155	-1.14192	down	1.28318	0.00109386	0.225717	-2.14742	down	1.27042	0.0202058	0.4981	-1.00549	down
Cmhp002692	Madreselvin A*	Flavonoids	Flavonols	C28H32O17	641.17	317.06	640.1639	[M+H]+	1	188682-83-9	-	59284.75050000012	105737.21649999997	91610.68249999998	172364.01199999993	186551.99999999988	108381.84899999996	343592.54099999875	224376.61700000087	250780.71449999986	103412.12250000026	134107.2614999999	111699.36099999989	-	-	-	1.07252	0.080257	1.82088	0.864638	up	1.20789	0.0238273	3.19036	1.67372	up	1.05631	0.0629278	1.75209	0.80908	up
Lmsp003252	Isorhamnetin-3-O-sophoroside*	Flavonoids	Flavonols	C28H32O17	641.17	317.07	640.1639	[M+H]+	1	-	-	59284.75050000012	105737.21649999997	91610.68249999998	172364.01199999993	186551.99999999988	108381.84899999996	343592.54099999875	224376.61700000087	250780.71449999986	103412.12250000026	134107.2614999999	111699.36099999989	-	-	-	1.07252	0.080257	1.82088	0.864638	up	1.20789	0.0238273	3.19036	1.67372	up	1.05631	0.0629278	1.75209	0.80908	up
Wagp004981	Limocitrin 3-Glucoside*	Flavonoids	Flavonols	C23H24O13	509.13	347.08	508.1217	[M+H]+	3	-	-	243716.92150000003	245747.59050000075	292563.62100000057	653066.5299999982	471649.0099999998	697663.8020000004	798883.8424999992	775891.9304999982	1111711.2165000015	722281.4239999992	508834.602	513449.3440000017	-	-	-	1.31411	0.0320552	2.33032	1.22053	up	1.25938	0.0258006	3.43528	1.78043	up	0.999168	0.100356	1.47416	0.559898	insig
Hmgp001927	Patuletin-7-O-gentiobioside	Flavonoids	Flavonols	C28H32O18	657.17	333.06	656.1589	[M+H]+	3	-	-	115438.35799999993	69843.10549999998	73723.32700000009	112577.1585000002	85401.51699999976	215418.1650000004	238945.90500000023	205614.04750000025	493846.0844999996	296887.6385000002	154435.55399999965	171974.46500000026	-	-	-	0.759981	0.323921	1.5961	0.674549	insig	1.14908	0.127264	3.62312	1.85723	up	0.961653	0.185096	2.26999	1.18268	insig
HJAP006	Syringetin-7-O-glucoside*	Flavonoids	Flavonols	C23H24O13	509.13	347.08	508.1217	[M+H]+	3	-	-	216219.9615000001	305278.7400000007	227258.88850000032	571008.4389999984	491040.17849999975	722446.6809999999	934503.3199999994	789651.0394999983	1009340.0035000015	616752.7979999993	724397.4979999997	549933.8980000017	-	-	-	1.30056	0.0236247	2.38328	1.25295	up	1.2632	0.00370186	3.65071	1.86818	up	1.12197	0.0279135	1.5318	0.61523	up
Zmhp005139	Tamarixetin-3-O-(6''-malonyl)glucoside	Flavonoids	Flavonols	C25H24O15	565.12	317.07	564.1115	[M+H]+	3	-	-	22355.64249999995	23316.627500000028	20778.088000000032	29414.56850000008	68419.05800000025	38101.75899999988	44245.80799999994	58425.94149999995	24875.681999999986	60094.59100000018	69216.5594999999	42465.885499999975	-	-	-	1.09343	0.188739	2.04567	1.03257	up	0.978139	0.170526	1.91944	0.940685	insig	0.108954	0.864269	0.938295	-0.0918872	insig
Hmcp002399	Limocitrin-3-O-glucoside	Flavonoids	Flavonols	C23H24O13	509.13	347.07	508.1217	[M+H]+	3	-	-	51330.56999999991	38133.99700000012	26186.726500000084	71060.99999999919	78174.71250000027	80381.68849999968	123394.66449999945	129700.11699999977	92220.62350000034	37049.06050000015	60029.917500000236	90623.54700000024	-	-	-	1.21214	0.0230379	1.98543	0.989451	up	1.19807	0.00825184	2.98583	1.57813	up	1.14576	0.0722205	1.50387	0.588683	up
pmp000596	Quercetin-3-O-(2''-O-galactosyl)glucoside	Flavonoids	Flavonols	C27H30O17	627.16	465.1	626.1483	[M+H]+	3	56782-99-1	-	128080.51800000035	154809.35249999995	143893.66	85000.78799999991	93661.45450000014	47327.23200000005	51166.22250000009	41795.274500000094	35311.441000000086	66771.94799999981	36035.55899999996	83577.22249999992	-	-	-	1.15789	0.0242426	0.529518	-0.917249	down	1.26301	0.00109652	0.300557	-1.73429	down	0.985078	0.139	0.567606	-0.817039	insig
HJAP056	Dihydroxy-dimethoxyflavone-7-O-glucoside	Flavonoids	Flavonols	C23H24O11	477.14	315.1	476.1319	[M+H]+	3	-	-	20981.420500000248	12875.829999999973	20308.022499999963	21412.309000000016	22735.181999999644	16479.969000000277	91623.5859999992	114105.89900000069	115093.5894999999	45443.40199999998	55301.245499999815	52492.105000000185	-	-	-	0.443628	0.543221	1.1193	0.162603	insig	1.26357	0.00380455	5.92304	2.56634	up	1.30314	0.00536646	5.29171	2.40373	up
Lmlp005572	Galangin 7-glucoside	Flavonoids	Flavonols	C21H20O10	433.11	271.06	432.1056	[M+H]+	3	-	-	911428.4115000024	745538.503500003	1005238.364000004	594683.9999999988	391580.0905000007	519215.17850000144	303373.5034999994	460353.9194999991	557433.5080000007	652292.3329999978	758599.756000001	551656.4790000019	-	-	-	1.22387	0.0180021	0.565501	-0.822399	down	1.12721	0.0135419	0.496266	-1.01082	down	0.419281	0.553931	0.877568	-0.188417	insig
Hmgp001916	3,3',5,7-Tetrahydroxy-4',6-Dimethoxyflavone-7-O-Gentiobioside; (Laciniatin-7-O-Gentiobioside)	Flavonoids	Flavonols	C29H34O18	671.18	347.07	670.1745	[M+H]+	3	-	-	3194.3236999999945	3194.3236999999945	3194.3236999999945	34870.00899999998	29893.94949999999	16023.055500000051	21806.33649999991	40308.37599999998	23200.559	15971.618499999973	21810.517500000075	32878.952999999994	-	-	-	1.34584	0.0520766	8.43027	3.07558	up	1.2666	0.051293	8.9028	3.15426	up	0.140487	0.862878	1.05605	0.0786806	insig
Lahp004712	Rhamnosyl-Rhamnazin-3-O-β-D-glucoside	Flavonoids	Flavonols	C29H34O16	639.19	331.08	638.1847	[M+H]+	3	-	-	75475.73699999953	68065.18249999991	90942.62399999992	131358.75200000082	68127.02899999988	74338.01399999968	28093.80100000011	38978.68500000019	59154.371999999945	42589.881500000134	92414.48449999985	63950.32799999995	-	-	-	0.350801	0.589343	1.16777	0.223761	insig	1.05335	0.0373648	0.538319	-0.893468	down	1.04454	0.119077	0.460978	-1.11723	down
Lmsp004166	Quercetin-3-O-glucoside-7-O-rhamnoside*	Flavonoids	Flavonols	C27H30O16	611.16	303.05	610.1534	[M+H]+	3	-	-	64156.09200000022	16599.211499999998	36282.08399999999	18243.7775	11566.441000000012	59726.71750000006	2313.2882000000022	2313.2882000000022	2313.2882000000022	39297.82349999993	33188.09249999998	14443.727999999992	-	-	-	0.39235	0.677015	0.765028	-0.386415	insig	1.2361	0.117027	0.0592961	-4.07592	down	1.21251	0.209121	0.0775084	-3.6895	down
Lahp004172	rhamnazinapiosyl-[6''-(3-hydroxy-3-methylglutaryl)]rhamnosyl glucoside	Flavonoids	Flavonols	C40H50O24	915.28	331.08	914.2692	[M+H]+	2	-	-	11684.46150000002	11581.821999999984	12915.370000000017	20704.015499999987	15405.58799999998	26256.948	60881.4240000001	67283.52700000005	78382.39400000003	33477.05000000004	19226.968999999957	41280.843000000066	-	-	-	1.18178	0.105687	1.72371	0.785514	up	1.28187	0.007674	5.70862	2.51314	up	1.26845	0.00278882	3.31183	1.72763	up
Lmgp005640	Isorhamnetin-3-O-Galactoside; Cacticin	Flavonoids	Flavonols	C22H22O12	479.12	317.07	478.1111	[M+H]+	2	6743-92-6	-	102262.0765	81325.77000000016	79265.71200000006	15853.142400000012	15853.142400000012	15853.142400000012	109644.48099999981	127687.14999999975	174561.30800000016	141964.49999999953	112815.15699999988	79831.99900000013	-	-	-	1.37466	0.0103168	0.180935	-2.46646	down	1.04244	0.110403	1.56701	0.64801	up	1.30699	0.0244497	8.6606	3.11447	up
Zmgp005070	Centaurein	Flavonoids	Flavonols	C24H26O13	523.14	361.09	522.1373	[M+H]+	3	35595-03-0	-	4596.61639999997	4596.61639999997	4596.61639999997	31020.247000000127	27901.49599999996	36049.950000000215	23628.13100000005	46261.40000000008	37637.644999999815	43415.38149999975	30250.706999999937	22983.08199999985	-	-	-	1.37715	0.00760687	6.88707	2.78389	up	1.26332	0.0417784	7.79756	2.96302	up	0.281557	0.59995	1.1322	0.179132	insig
Ladp005021	Kumatakenin malonyl glucoside	Flavonoids	Flavonols	C26H26O14	563.14	315.09	562.1323	[M+H]+	3	-	-	9928.845499999785	10644.075999999844	11805.191999999917	25413.48800000002	29458.63449999977	25465.634000000387	66255.80450000004	63248.68549999999	64782.44550000008	34969.847499999865	28655.188999999897	37033.882500000116	-	-	-	1.36454	0.00274094	2.48124	1.31106	up	1.28513	4.94048e-06	6.00056	2.5851	up	1.30878	6.28566e-05	2.41838	1.27404	up
pmp001310	6-Hydroxykaempferol-3,6-O-Diglucoside	Flavonoids	Flavonols	C27H30O17	627.16	303.1	626.1483	[M+H]+	3	-	-	1694.4726000000014	1694.4726000000014	1694.4726000000014	26562.98449999998	24703.410999999986	22297.679	24009.48950000004	8472.363000000007	17994.05899999997	21403.71249999995	42476.83499999997	22538.771	-	-	-	1.38002	0.00291268	14.4714	3.85513	up	1.23953	0.078926	9.92952	3.31172	up	0.780253	0.226199	0.686149	-0.543406	insig
Lahp004500	Quercetin-sinapyl-glucoside	Flavonoids	Flavonols	C32H30O16	671.16	207.06	670.1534	[M+H]+	2	-	-	2252.3377000000132	2252.3377000000132	2252.3377000000132	19618.22899999991	29139.50049999997	17304.811499999967	30845.173999999824	37352.663999999895	24428.059500000083	25125.08950000005	31812.164500000068	11261.688500000064	-	-	-	1.36777	0.0319593	9.77689	3.28937	up	1.28169	0.0165703	13.7081	3.77696	up	0.866521	0.163857	1.40209	0.487583	insig
Lmdp003808	Azaleatin (5-O-Methylquercetin)	Flavonoids	Flavonols	C16H12O7	317.07	302.04	316.0583	[M+H]+	3	529-51-1	C10022	2564.700000000011	2564.700000000011	2564.700000000011	2564.700000000011	2564.700000000011	2564.700000000011	25649.999999999953	39276.50349999993	18337.75500000002	13555.754999999946	14248.575000000019	12823.500000000051	-	C10022	-	-	-	-	-	-	1.26487	0.054518	10.8218	3.43587	up	1.29408	0.054518	10.8218	3.43587	up
Zahp003766	Quercetin 3-O-glucoside 7-O-xyloside	Flavonoids	Flavonols	C26H28O16	597.15	303.05	596.1377	[M+H]+	3	-	-	1656.9598999999964	1656.9598999999964	1656.9598999999964	1656.9598999999964	1656.9598999999964	1656.9598999999964	8284.799499999981	9828.360499999997	12446.033999999972	20820.256500000032	22335.705000000016	13786.588499999963	-	-	-	-	-	-	-	-	1.27685	0.0196786	6.14764	2.62003	up	1.30649	0.0196786	6.14764	2.62003	up
Lmcp003402	Tamarixetin-3-O-glucoside (Tamarixin)	Flavonoids	Flavonols	C22H22O12	479.12	317.06	478.1111	[M+H]+	3	27542-39-8	-	4982.695799999983	4982.695799999983	4982.695799999983	44917.573000000026	53733.43199999999	34741.880999999994	58386.92249999999	44605.69750000009	28869.067999999923	30966.666000000067	24913.478999999923	56545.78949999998	-	-	-	1.37163	0.0187727	8.92374	3.15765	up	1.2641	0.0446927	8.82131	3.14099	up	0.101816	0.962659	0.988521	-0.0166563	insig
Lmjp002596	Quercetin-3-O-sambubioside*	Flavonoids	Flavonols	C26H28O16	597.14	303.05	596.1377	[M+H]+	3	83048-35-5	C12637	22082.45350000003	4816.308499999987	15133.983000000057	963.2616999999975	963.2616999999975	963.2616999999975	963.2616999999975	963.2616999999975	963.2616999999975	12391.735000000022	16537.799500000016	14441.099999999957	ko00944	C12637	-	1.29671	0.121442	0.0687508	-3.86248	down	1.20949	0.121442	0.0687508	-3.86248	down	-	-	-	-	-
Lmpn007255	Patuletin (Quercetagetin-6-methyl ether)	Flavonoids	Flavonols	C16H12O8	331.04	316.02	332.0532	[M-H]-	3	519-96-0	C10118	167842.2849999993	159717.67450000063	136825.1860000011	157267.7589999994	146585.45250000135	164752.91299999948	432045.2270000001	412489.75450000365	405036.2719999972	242569.9530000021	254365.33900000164	261563.02800000057	-	C10118	-	0.117431	0.903097	1.00909	0.013054	insig	1.27735	3.36211e-05	2.69081	1.42804	up	1.31298	3.87356e-05	2.66657	1.41499	up
Sasn007463	Eupalitin 3-O-Sulfate	Flavonoids	Flavonols	C17H14O10S	409.02	329.07	410.0308	[M-H]-	2	111316-16-6	-	197511.12249999886	164075.00399999955	172948.37000000008	272862.16750000126	225191.18399999998	235730.7059999999	438047.49299999984	393350.97900000005	434084.30300000036	285975.93849999947	253067.60850000056	282095.71250000014	-	-	-	1.23267	0.0240557	1.37275	0.457073	insig	1.27332	0.000297979	2.36745	1.24333	up	1.27854	0.000953092	1.7246	0.78626	up
Zbjn004120	Kaempferol-3-O-glucuronide-7-O-glucoside	Flavonoids	Flavonols	C27H28O17	623.13	285.04	624.1326	[M-H]-	1	-	-	236711.51849999983	376089.4894999997	397072.06250000175	199261.25649999987	153396.6534999996	242832.90149999945	118511.01949999994	98532.28450000004	88055.14299999991	218026.16750000065	219942.4114999995	215806.3274999997	-	-	-	1.07281	0.0927578	0.589669	-0.762023	down	1.22901	0.0393441	0.302116	-1.72683	down	1.18746	0.0518751	0.512348	-0.964804	down
Lmpn006208	8-Methoxykaempferol-7-O-rhamnoside	Flavonoids	Flavonols	C22H22O11	461.11	315.05	462.1162	[M-H]-	3	-	-	92671.90899999966	78430.11749999928	98078.00550000074	43690.426999999785	58939.43799999978	53350.016000000076	19553.240999999955	22850.028999999977	23044.039499999948	52814.2994999999	78899.92450000065	69617.57850000019	-	-	-	1.28086	0.00824342	0.579463	-0.787211	down	1.27843	0.00586492	0.243136	-2.04017	down	1.28058	0.0163366	0.419588	-1.25295	down
mws0917	3,7-Di-O-methylquercetin	Flavonoids	Flavonols	C17H14O7	329.07	314.04	330.074	[M-H]-	3	2068-02-2	C01265	4531850.521499984	5456849.0275000315	4716465.7765000425	5590204.313499977	4978083.623000049	4775924.344499979	13736033.035000006	13524364.681000104	13694182.480499895	8473789.75250008	8034391.15750005	8842557.099500028	ko00944,ko01110	C01265	-	0.390745	0.599934	1.04346	0.0613716	insig	1.28	0.000620265	2.78505	1.4777	up	1.31097	0.000400509	2.66906	1.41633	up
mws0061	Quercetin-3-O-galactoside (Hyperin)	Flavonoids	Flavonols	C21H20O12	463.09	300.03	464.0955	[M-H]-	3	482-36-0	C10073	243537.7599999999	154156.8979999996	194857.8704999993	170815.2514999994	140221.76450000016	90612.55249999998	59900.848999999944	80181.1900000001	63458.607500000166	120160.83900000015	145156.2369999991	122082.81649999994	-	C10073	-	0.915672	0.142495	0.677829	-0.561006	insig	1.2332	0.0315785	0.343498	-1.54163	down	1.11325	0.0970487	0.506762	-0.98062	down
Xmyn008071	Gnetifolin B*	Flavonoids	Flavonols	C16H12O6	299.06	284.03	300.0634	[M-H]-	3	140671-06-3	-	61667.52600000036	72353.08699999981	67422.71999999974	48257.506000000394	52568.52449999986	50424.72350000022	171816.24950000053	156340.22250000035	156516.9040000011	89968.64600000018	101976.82550000004	95107.36399999927	-	-	-	1.29644	0.0206059	0.750835	-0.413432	insig	1.27722	0.000331223	2.406	1.26664	up	1.31413	0.00129165	3.20444	1.68007	up
Lacn005311	Phellatin	Flavonoids	Flavonols	C26H30O12	533.17	371.11	534.1737	[M-H]-	2	-	-	100378.15799999998	143301.13399999993	90875.26549999988	249969.15199999948	220535.94600000023	241661.2745	423018.1850000003	330898.1470000002	448930.00150000135	184312.435	287721.50449999986	278549.9999999999	-	-	-	1.29569	0.005793	2.1287	1.08997	up	1.24749	0.00667024	3.59537	1.84614	up	1.22761	0.0382855	1.689	0.756166	up
mws0089	Kaempferol-7-O-glucoside*	Flavonoids	Flavonols	C21H20O11	447.09	285.04	448.1006	[M-H]-	3	16290-07-6	-	84970.8995000004	122242.61999999994	88738.55500000043	36256.36049999997	33856.98849999976	10246.131999999918	175225.38049999875	158930.607	130817.99649999902	116421.39949999914	148742.60650000125	131158.84550000002	-	-	-	1.18787	0.0101543	0.271529	-1.88082	down	1.09201	0.0330471	1.57111	0.651786	up	1.20326	0.00223094	5.78617	2.53261	up
Lmtn002997	Mearnsetin-3-O-glucoside	Flavonoids	Flavonols	C22H22O13	493.1	331.05	494.106	[M-H]-	2	-	-	59875.61300000019	57121.84900000003	76854.51350000009	45376.80049999985	66652.02199999994	56930.765499999856	29273.098499999945	19631.081999999977	45254.95349999999	76148.77249999979	24686.984500000148	56584.850999999995	-	-	-	0.606125	0.394771	0.871591	-0.198277	insig	1.07002	0.0280645	0.485727	-1.04178	down	1.00531	0.0637944	0.557288	-0.843505	down
mws1329	Quercetin-7-O-glucoside	Flavonoids	Flavonols	C21H20O12	463.09	301.04	464.0955	[M-H]-	3	491-50-9	C12639	74287.15200000003	53276.203499999974	71669.02599999978	37549.414999999935	42170.44850000004	49873.736500000035	28880.242499999902	26943.668500000018	61954.84800000013	69242.22250000009	41980.140999999865	61292.61799999992	-	C12639	-	1.16922	0.0519119	0.650465	-0.620458	down	0.923181	0.124689	0.591163	-0.758373	insig	0.369373	0.767742	0.908832	-0.137915	insig
Zbsn007580	Syringetin; 3,5,7,4'-Tetrahydroxy-3',5'-dimethoxyflavone	Flavonoids	Flavonols	C17H14O8	345.06	330.04	346.0689	[M-H]-	3	4423-37-4	C11620	1304.0224999999941	1304.0224999999941	1304.0224999999941	9010.796499999906	7248.658500000022	6520.112499999971	17542.525500000036	23806.11500000021	19644.881999999918	13656.744000000082	10929.891000000078	15788.840500000106	ko00944,ko01110	C11620	-	1.37278	0.01354	5.8229	2.54174	up	1.2848	0.00922659	15.5911	3.96265	up	1.2732	0.0112775	2.67755	1.42092	up
Zbnn005489	Limocitrin-7-O-(6''-Acetyl)glucoside	Flavonoids	Flavonols	C25H26O14	549.12	345.06	550.1323	[M-H]-	3	-	-	7687.123999999925	9286.690000000035	12088.023000000056	20425.732000000025	19426.60200000018	14936.792500000027	17887.258499999945	9157.19800000004	12490.643999999986	16399.048500000004	14996.699000000044	13423.081999999946	-	-	-	1.22932	0.0178447	1.88526	0.914764	up	0.672669	0.309091	1.36038	0.444008	insig	0.836295	0.181771	0.721587	-0.470756	insig
Lmdn005433	Gossypetin-8-O-β-D-glucuronide	Flavonoids	Flavonols	C21H18O14	493.06	317.03	494.0697	[M-H]-	3	-	-	10912.39749999998	4853.626500000022	11978.494499999995	10913.920500000022	12549.560499999978	11867.262999999934	970.7253000000044	970.7253000000044	970.7253000000044	12531.229000000045	7514.225499999961	9703.682000000026	-	-	-	0.656546	0.372659	1.27343	0.348721	insig	1.24595	0.0649285	0.104964	-3.25203	down	1.31649	0.00192112	0.0824261	-3.60075	down
Zbqn006065	3,5,7,2'-Tetrahydroxyflavone	Flavonoids	Flavonols	C15H10O6	285.04	133.03	286.0477	[M-H]-	3	480-15-9	C10036	8750.482999999987	11709.73700000011	10055.349499999906	5893.994500000068	6701.012999999939	4537.38699999997	5212.398500000035	6721.653999999976	6652.151999999997	7192.302999999975	10535.66549999984	10559.243000000017	-	C10036	-	1.24211	0.0163934	0.561431	-0.832819	down	1.1615	0.0245007	0.609073	-0.715313	down	0.390088	0.579339	1.08486	0.117505	insig
mws0913	Kaempferol-3-O-galactoside (Trifolin)	Flavonoids	Flavonols	C21H20O11	447.09	285.04	448.1006	[M-H]-	3	23627-87-4	C12626	108928.7360000004	60295.30949999992	48489.63500000021	9697.927000000043	9697.927000000043	9697.927000000043	85318.18749999975	122368.825	88331.63949999973	79618.58099999941	55954.268000000615	100055.93099999992	ko00944,ko01110	C12626	-	1.33987	0.0767111	0.133633	-2.90365	down	0.712854	0.311143	1.35967	0.443256	insig	1.31078	0.0173644	10.1746	3.34691	up
Lmgp004784	Apiferol	Flavonoids	Flavanols	C15H14O5	275.09	139.04	274.0841	[M+H]+	3	55167-29-8	-	76872.69750000004	94159.06650000004	100453.15400000029	67929.66649999967	42060.40000000004	48989.514500000056	65580.94999999976	77981.83599999982	81610.87100000007	90947.8599999999	90204.45950000004	110730.76850000033	-	-	-	1.18941	0.0234092	0.585593	-0.772031	down	0.854383	0.154665	0.829415	-0.269834	insig	0.998978	0.0851099	1.41637	0.502197	insig
Lahp002857	Epicatechin-(4β→8)-epigallocatechin	Flavonoids	Flavanols	C30H26O13	595.15	409.09	594.1373	[M+H]+	3	-	-	89368.18099999992	73118.80750000001	56623.382000000005	102508.5705	151845.59549999994	90721.6310000001	63492.86600000001	43812.0	43671.9800000001	70892.29850000006	86743.84550000021	39750.26250000007	-	-	-	1.02064	0.140367	1.57489	0.655256	up	0.919398	0.128427	0.689045	-0.53733	insig	1.18498	0.0613961	0.437518	-1.19259	down
Cmjp003100	Leucocyanidin; 3,4,5,7,3',4'-Hexahydroxyflavan	Flavonoids	Flavanols	C15H14O7	307.0809	137.023	306.074	[M+H]+	3	27015-21-0	C05906	1354.0376000000006	1354.0376000000006	1354.0376000000006	29137.21050000007	25493.04050000001	20741.564999999973	6770.188000000003	23397.73300000003	14739.769500000006	8638.983999999993	25928.418999999965	25043.282999999952	ko00941,ko01100,ko01110	C05906	-	1.37777	0.0102952	18.5548	4.21372	up	1.22737	0.105113	11.0553	3.46666	up	0.84534	0.156802	0.595815	-0.747063	insig
pmn001418	Cinchonain Id	Flavonoids	Flavanols	C24H20O9	451.1	341.1	452.1107	[M-H]-	3	85022-67-9	-	9237.365999999996	6158.104500000002	6154.10250000005	7662.0985	9229.99800000001	6885.868500000003	29232.437499999887	24618.460000000043	43467.89849999989	21785.269500000017	13846.831500000106	13452.091499999957	-	-	-	0.45016	0.5849	1.10341	0.141966	insig	1.23785	0.0430604	4.51604	2.17506	up	1.27154	0.0477409	4.09281	2.03309	up
Wacyn03685	Dehydroepigallocatechin 6-C-Glucoside-3'-C-arabinoside	Flavonoids	Flavanols	C26H30O15	581.15	239.06	582.1585	[M-H]-	2	-	-	1229258.7260000056	735997.9319999989	480274.6400000019	598453.9090000008	504474.4714999981	340252.44799999986	365578.0250000007	313839.51999999915	419393.1995000009	531338.739000001	616720.119500002	507467.3439999984	-	-	-	0.829947	0.26443	0.59013	-0.760896	insig	1.01505	0.175681	0.449314	-1.15421	down	0.738466	0.264824	0.761381	-0.393309	insig
Wbtp006564	4,8,10-trihydroxy-2-methoxy-1h,2h-furo[3,2-a]xanthen-11-one*	Flavonoids	Other Flavonoids	C16H12O7	317.07	302.04	316.0583	[M+H]+	1	-	-	64507.25950000034	64804.59700000027	76497.26900000013	78000.04849999942	90861.42849999953	68598.77799999992	228512.769500001	203866.2575000018	159837.79450000075	106409.64600000053	131264.26249999972	85053.68950000044	-	-	-	0.795013	0.249293	1.15379	0.206379	insig	1.25457	0.0202163	2.87751	1.52482	up	1.26358	0.0196757	2.49396	1.31844	up
Ladp004569	portulacanone C malonyl glucoside	Flavonoids	Other Flavonoids	C27H30O14	579.17	331.12	578.1636	[M+H]+	2	-	-	3788626.827500002	2656705.126999998	3996588.838499986	4474555.437000026	4525598.200499989	5577114.975500006	9139035.027000012	9505067.126499988	8865011.975499991	5756776.076500004	6518130.565500013	6965905.583499976	-	-	-	1.05073	0.0676261	1.39603	0.481333	insig	1.24408	0.00163976	2.63449	1.39752	up	1.28323	0.00177833	1.88712	0.916189	up
Lamp006750	3-[(3,4-dihydroxyphenyl)methylidene]-5,7-dihydroxy-6-methoxy-2h-1-benzopyran-4-one malonyl glucoside*	Flavonoids	Other Flavonoids	C26H26O15	579.13	331.08	578.1272	[M+H]+	1	-	-	3788626.827500002	2656705.126999998	3996588.838499986	4474555.437000026	4525598.200499989	5577114.975500006	9139035.027000012	9505067.126499988	8865011.975499991	5756776.076500004	6518130.565500013	6965905.583499976	-	-	-	1.05073	0.0676261	1.39603	0.481333	insig	1.24408	0.00163976	2.63449	1.39752	up	1.28323	0.00177833	1.88712	0.916189	up
Lamp006064	3-[(3,4-dihydroxyphenyl)methylidene]-5,7-dihydroxy-6-methoxy-2h-1-benzopyran-4-one glucosyl rhamnoside*	Flavonoids	Other Flavonoids	C29H34O16	639.19	331.08	638.1847	[M+H]+	3	-	-	40602.00149999991	96239.62949999963	91276.20299999967	101931.86949999993	194644.96250000052	91439.01799999976	441850.5770000015	304047.67249999964	126952.90899999984	92183.31199999998	149173.9339999998	133447.98299999948	-	-	-	0.820926	0.246068	1.70094	0.766336	insig	1.0441	0.137732	3.82632	1.93596	up	0.852673	0.211263	2.24952	1.16962	insig
Zjmp102034	ophiopogoside B	Flavonoids	Other Flavonoids	C26H28O12	533.16	371.12	532.1581	[M+H]+	2	-	-	76704.5125	95025.89550000012	67998.51699999996	129524.6759999999	148110.7085	86475.62500000004	12581.894199999973	12581.894199999973	12581.894199999973	62909.470999999874	100796.91299999988	71405.80499999992	-	-	-	1.00641	0.137539	1.51884	0.602974	up	1.27986	0.0137083	0.157452	-2.66702	down	1.30386	0.0270179	0.103665	-3.26999	down
Wbtn004362	1,3,6,7-tetrahydroxy-2-(3,4,5-trihydroxyoxan-2-yl)xanthen-9-one	Flavonoids	Other Flavonoids	C18H16O10	391.07	229.05	392.0743	[M-H]-	3	-	-	76366.54349999984	90045.21550000025	102272.01100000023	106193.63150000024	160574.80899999948	114347.55450000039	57678.18050000018	63673.3064999998	56551.370499999815	72339.94600000023	109151.96100000026	87395.73349999983	-	-	-	1.02577	0.144239	1.41846	0.504321	insig	1.17428	0.0465346	0.662127	-0.594819	down	1.24095	0.0549498	0.466795	-1.09914	down
Wbtn006810	6,7-dihydroxy-1,3-dimethoxyxanthen-9-one	Flavonoids	Other Flavonoids	C15H12O6	287.05	135.04	288.0634	[M-H]-	3	-	-	38739.25850000032	36886.160000000375	34576.409499999856	16120.869500000234	17511.599000000107	18831.52450000013	20281.96800000028	21443.295500000087	18984.117999999857	23775.27100000004	31147.498500000067	18001.66200000011	-	-	-	1.36529	0.000437278	0.476072	-1.07075	down	1.27076	0.000898768	0.550893	-0.860157	down	1.04024	0.060569	1.15716	0.210592	insig
Zbdn007423	6,7-Dimethoxy-4-chromanone	Flavonoids	Other Flavonoids	C11H12O4	207.07	192.04	208.0736	[M-H]-	3	54013-49-9	-	201146.4475000009	202699.73299999908	254534.2854999967	142098.49300000037	165489.34349999912	173629.6024999989	286526.5280000012	287084.7214999957	266017.4625	228893.2215000019	234317.51799999762	212353.3505000007	-	-	-	1.1689	0.0576691	0.730911	-0.452233	insig	1.07513	0.0596863	1.27529	0.35083	insig	1.28293	0.000801319	1.7448	0.803063	up
Wbtn007183	methyl 4,8-dihydroxy-6-methoxy-9-oxo-9H-xanthene-3-carboxylate	Flavonoids	Other Flavonoids	C16H12O7	315.05	300.03	316.0583	[M-H]-	2	-	-	79198.73699999988	111411.65899999876	81710.21500000032	95562.81649999876	102956.14849999988	105656.72849999982	210708.74000000017	211276.35050000087	228016.8925000001	160323.40350000112	168573.85150000016	158252.89850000053	-	-	-	0.656851	0.415167	1.11698	0.159599	insig	1.24862	0.00150925	2.3869	1.25514	up	1.31049	0.000345217	2.13693	1.09554	up
Wbtn007603	9,11-dimethoxy-2h-[1,3]dioxolo[4,5-b]xanthen-10-one*	Flavonoids	Other Flavonoids	C16H12O6	299.06	284.03	300.0634	[M-H]-	3	-	-	75994.42500000057	69814.06949999987	77980.74399999973	46136.23950000046	54074.422999999806	44110.186000000234	142687.6300000005	163022.82350000014	158605.046000001	111561.54899999984	126691.83999999992	111801.0924999993	-	-	-	1.31655	0.00288856	0.644896	-0.632861	down	1.27408	0.00229008	2.07479	1.05296	up	1.30709	0.000682178	3.21724	1.68583	up
Wbtn004165	1,6-dihydroxy-3,7-dimethoxy-8-(3-methoxy-3-methylbutyl)-2-(3-methylbut-2-en-1-yl)xanthen-9-one	Flavonoids	Other Flavonoids	C26H32O7	455.21	395.19	456.2148	[M-H]-	3	-	-	186581.15849999987	181168.5565	131106.41950000028	101553.88899999997	135956.13200000007	125467.56700000016	36057.38849999998	29189.061	33535.21900000007	81259.06150000005	101699.77150000006	79907.9164999999	-	-	-	1.01858	0.107315	0.72762	-0.458743	insig	1.27065	0.0161095	0.198016	-2.33631	down	1.29954	0.0108034	0.272143	-1.87757	down
Wbtn005631	1,3,7-trihydroxy-2-[3,4,5-trihydroxy-6-(hydroxymethyl)oxan-2-yl]xanthen-9-one	Flavonoids	Other Flavonoids	C19H18O10	405.08	243.03	406.09	[M-H]-	3	-	-	22481.80599999996	32307.26699999979	31532.005500000283	18351.63449999993	17088.06750000017	23552.003999999877	7531.351999999964	11817.893499999964	20132.995999999966	34994.51050000029	19573.562999999984	19534.50950000012	-	-	-	1.07521	0.0827299	0.683399	-0.549201	insig	1.04254	0.0337004	0.457388	-1.12851	down	0.811437	0.217186	0.669285	-0.579308	insig
pmf0516	Mangiferin	Flavonoids	Other Flavonoids	C19H18O11	421.08	301.05	422.0849	[M-H]-	2	4773-96-0	C10077	20200.05999999995	7327.291999999987	13287.000999999967	18954.530999999995	11933.995500000017	17158.381000000012	34776.90599999999	34842.83149999992	26937.18100000004	13408.718499999988	22226.795499999917	22240.072500000068	-	C10077	-	0.453852	0.610254	1.17721	0.235367	insig	1.07659	0.0186661	2.36576	1.2423	up	1.19393	0.00964909	2.00964	1.00694	up
Lamn006238	3,9-dihydroeucomnalin glucoside*	Flavonoids	Other Flavonoids	C23H26O11	477.13	315.09	478.1475	[M-H]-	3	-	-	83937.69300000003	88702.73849999926	83756.92400000044	42630.52649999982	49329.702000000136	45152.732999999746	8526.105299999963	8526.105299999963	8526.105299999963	43946.884500000364	55171.03549999983	93089.64550000052	-	-	-	1.36612	0.000121299	0.534767	-0.903016	down	1.28731	0.000442665	0.0997605	-3.32539	down	1.31547	0.00274938	0.186549	-2.42237	down
MWSHY0059	3'-Methoxypuerarin	Flavonoids	Isoflavones	C22H22O10	447.13	327.09	446.1213	[M+H]+	3	117047-07-1	-	164180.78350000002	126701.0375000001	164735.47200000015	138278.35199999998	158133.75550000012	104112.1539999998	106011.13999999988	93565.82450000005	47230.55199999991	107138.21200000023	166177.21600000007	165818.7774999997	-	-	-	0.570724	0.416685	0.87908	-0.185933	insig	1.00622	0.0389142	0.541699	-0.884436	down	0.905018	0.0992056	0.616211	-0.698503	insig
Zbdp008804	Erosone	Flavonoids	Isoflavones	C20H16O6	353.1	171.04	352.0947	[M+H]+	3	-	-	29741.342999999903	26199.699000000084	31205.26799999984	38671.646499999886	23872.488000000103	29489.322000000084	9862.584000000134	19983.840000000004	12586.289999999955	15326.724000000051	24376.776000000067	21213.65399999997	-	-	-	0.171682	0.749312	1.05608	0.0787188	insig	1.12334	0.0228123	0.486913	-1.03826	down	1.11699	0.0405783	0.461057	-1.11698	down
MWStz500	Iristectorin A*	Flavonoids	Isoflavones	C23H24O12	493.14	331.09	492.1268	[M+H]+	2	37744-61-9	-	23393157.924999844	37450512.43199997	26431433.862999976	37436337.84400024	43415501.89899994	35093390.95299977	60785649.15850032	60615821.07400034	56898675.07799994	48716395.93450021	51345228.16849992	47671040.36999996	-	-	-	0.962749	0.142318	1.3285	0.409801	insig	1.20072	0.0134846	2.04297	1.03067	up	1.25915	0.00508355	1.5378	0.620864	up
MWSslk013	Tectoridin	Flavonoids	Isoflavones	C22H22O11	463.12	301.09	462.1162	[M+H]+	3	611-40-5	C10533	590447.4899999985	1191672.0979999986	912906.5869999992	783787.0070000042	765675.571499999	458788.7974999984	1406368.023500005	1168147.1750000052	1260860.5419999985	887074.2265000021	1268066.3794999984	817689.1974999991	-	C10533	-	0.64392	0.335178	0.74517	-0.424359	insig	0.872591	0.148111	1.42313	0.509069	insig	1.15642	0.0121445	1.90981	0.933428	up
MWSHY0179	Formononetin-7-O-glucoside (Ononin)	Flavonoids	Isoflavones	C22H22O9	431.13	269.09	430.1264	[M+H]+	2	486-62-4	C10509	121133.24800000047	83416.65499999991	63451.4570000006	55469.47949999994	65524.987499999974	40953.743499999815	32069.214499999867	46202.75099999954	34535.422999999966	88188.47100000098	39360.664999999935	46126.207000000184	ko00943	C10509	-	0.997701	0.160268	0.604281	-0.726708	insig	1.14214	0.0840697	0.420921	-1.24838	down	0.933891	0.136214	0.696565	-0.521671	insig
pmp000413	Genistein-8-C-glucoside	Flavonoids	Isoflavones	C21H20O10	433.11	283.06	432.1056	[M+H]+	2	66026-80-0	C10420	60791609.35600004	63071671.45949993	59156165.66099986	46101591.16	39806159.93849998	47955100.95850018	17617584.096999943	12417912.604499996	30450313.81349998	55150484.85749992	48994529.60800012	58181451.62149997	-	C10420	-	1.2914	0.0109581	0.731413	-0.451241	insig	1.17549	0.0137318	0.330488	-1.59733	down	1.11816	0.0288881	0.451849	-1.14609	down
pmp001164	Iristectorin B	Flavonoids	Isoflavones	C23H24O12	493.13	316.1	492.1268	[M+H]+	3	94396-09-5	-	264370.93	238726.5939999997	205459.6454999998	406691.54300000117	299339.9789999996	438797.98549999954	1181109.4260000042	1653524.3745000062	934019.3059999985	807590.8310000013	516173.80399999954	622211.8094999994	-	-	-	1.19362	0.0590632	1.61572	0.692177	up	1.25761	0.0394735	5.31877	2.41109	up	1.24486	0.0487697	3.29189	1.71892	up
Lasp006188	Medicarpin-3-O-Glucoside; Medicocarpin	Flavonoids	Isoflavones	C22H24O9	433.15	137.06	432.142	[M+H]+	3	52766-70-8	C16223	127375.90950000045	149032.2400000001	109299.19100000078	86324.41199999981	115371.9189999992	98995.06049999935	31843.812000000096	9024.097500000036	13844.49900000004	54344.829000000216	70462.8669999996	71865.4860000002	ko00943,ko01110	C16223	-	0.980627	0.123755	0.779584	-0.359223	insig	1.20915	0.00265519	0.14185	-2.81757	down	1.218	0.00192341	0.181955	-2.45834	down
Lagp003233	3'-Hydroxy-4'-O-β-D-glucosylpuerarin*	Flavonoids	Isoflavones	C27H30O15	595.17	433.11	594.1585	[M+H]+	1	-	-	1093135.9530000018	1496041.966000001	1160659.9705000008	779034.8650000003	811711.2735000005	819237.35	524348.1855	458112.46650000045	300834.0839999993	854014.1725000022	999030.8729999972	859731.1170000004	-	-	-	1.25923	0.0683958	0.64269	-0.637805	down	1.2138	0.00963315	0.342227	-1.54698	down	1.17386	0.0264261	0.532491	-0.909171	down
Lmgp004731	Genistein-7-O-galactoside*	Flavonoids	Isoflavones	C21H20O10	433.11	271.06	432.1056	[M+H]+	3	-	-	182914.028	322644.09400000056	223923.77600000048	91162.17850000015	170718.1095000008	93406.17599999967	286924.43949999963	351728.6359999993	216581.5019999997	127977.39400000016	274520.82599999965	250580.6699999997	-	-	-	1.12244	0.075154	0.487039	-1.03789	down	0.462971	0.502626	1.17239	0.229448	insig	1.15388	0.0297999	2.40717	1.26734	up
Lajp004824	Medicarpinglucoside	Flavonoids	Isoflavones	C22H24O9	433.15	271.1	432.142	[M+H]+	3	-	-	911428.4115000024	745538.503500003	1005238.364000004	594683.9999999988	391580.0905000007	519215.17850000144	303373.5034999994	460353.9194999991	557433.5080000007	652292.3329999978	758599.756000001	551656.4790000019	-	-	-	1.22387	0.0180021	0.565501	-0.822399	down	1.12721	0.0135419	0.496266	-1.01082	down	0.419281	0.553931	0.877568	-0.188417	insig
MWSslk002	Sophoricoside*	Flavonoids	Isoflavones	C21H20O10	433.11	271.06	432.1056	[M+H]+	3	152-95-4	-	197700.6045	314713.12900000066	195868.13250000039	84053.82250000008	183113.984500001	106896.99999999967	320327.49299999943	285940.68199999945	232045.3299999997	123930.89600000027	187449.51899999965	158353.32999999975	-	-	-	1.06013	0.0919566	0.52813	-0.921035	down	0.58376	0.416034	1.18359	0.243166	insig	1.13798	0.0179907	2.24109	1.1642	up
mws0894	Glycitin	Flavonoids	Isoflavones	C22H22O10	447.13	285.08	446.1213	[M+H]+	3	40246-10-4	C16195	37527.33200000013	74285.28150000001	24502.61700000001	98718.7224999999	105931.82700000015	109273.09900000005	29627.053	15856.281500000034	23892.654499999997	54105.78249999986	65555.4469999999	64779.95549999996	ko00943	C16195	-	1.13751	0.0525773	2.30292	1.20347	up	0.80764	0.270177	0.508938	-0.974438	insig	1.28068	0.000128313	0.220996	-2.17791	down
Lmhn005110	Aracarpene 1*	Flavonoids	Isoflavones	C16H12O6	299.06	284.02	300.0634	[M-H]-	3	1261245-78-6	-	65731.18650000036	73086.0624999999	65876.61499999977	48302.2310000004	36901.99399999998	45329.26350000014	167727.30150000053	155805.70000000065	135457.44500000018	102165.54550000018	85275.53950000007	107951.88999999939	-	-	-	1.28719	0.00566051	0.637701	-0.649048	down	1.26751	0.00870281	2.24233	1.165	up	1.29962	0.00347942	3.51627	1.81404	up
Zbsn007741	Tectorigenin*	Flavonoids	Isoflavones	C16H12O6	299.06	284.03	300.0634	[M-H]-	3	548-77-6	C10534	65731.18650000036	73086.0624999999	65876.61499999977	48302.2310000004	36901.99399999998	45329.26350000014	167727.30150000053	155805.70000000065	135457.44500000018	102165.54550000018	85275.53950000007	107951.88999999939	-	C10534	-	1.28719	0.00566051	0.637701	-0.649048	down	1.26751	0.00870281	2.24233	1.165	up	1.29962	0.00347942	3.51627	1.81404	up
mws0918	Prunetin (5,4'-Dihydroxy-7-methoxyisoflavone)	Flavonoids	Isoflavones	C16H12O5	283.06	268.04	284.0685	[M-H]-	2	552-59-0	C10521	10618.140500000003	14798.772500000037	14403.494500000137	9248.092000000053	8892.876999999946	10201.450499999968	7113.0090000000155	8756.978000000041	7339.6960000000345	12655.64050000002	11101.496500000081	12593.333999999932	ko00943	C10521	-	1.13798	0.0928519	0.711756	-0.490545	insig	1.16725	0.0395527	0.582859	-0.778781	down	1.05029	0.0613195	0.818903	-0.288236	insig
Lmhn004976	Aracarpene 2*	Flavonoids	Isoflavones	C16H12O6	299.06	284.02	300.0634	[M-H]-	3	-	-	61667.52600000036	72353.08699999981	67422.71999999974	48257.506000000394	52568.52449999986	50424.72350000022	171816.24950000053	156340.22250000035	156516.9040000011	89968.64600000018	101976.82550000004	95107.36399999927	-	-	-	1.29644	0.0206059	0.750835	-0.413432	insig	1.27722	0.000331223	2.406	1.26664	up	1.31413	0.00129165	3.20444	1.68007	up
Lmsn003588	Pterocarpine	Flavonoids	Isoflavones	C17H14O5	297.08	282.05	298.0841	[M-H]-	3	524-97-0	-	4557.181000000019	4699.355	5454.342999999991	4945.338499999954	4406.434500000006	5917.357500000026	15610.26250000001	17528.332500000193	16415.787500000148	7974.144999999981	8660.221500000156	9722.662499999957	-	-	-	0.219606	0.742858	1.03795	0.0537345	insig	1.27983	0.000375853	3.36855	1.75213	up	1.30171	0.000121835	3.2454	1.69839	up
MWStz355	Pratensein 7-O-glucopyranoside	Flavonoids	Isoflavones	C22H22O11	461.11	299.06	462.1162	[M-H]-	2	36191-03-4	-	73842.63799999999	66500.64449999986	70060.39500000006	40560.17599999998	50599.91050000001	46519.36849999981	77220.69050000001	82382.22400000015	79595.51749999996	61026.40349999995	58277.099999999875	74427.75399999965	-	-	-	1.30984	0.00350291	0.654359	-0.611847	down	1.12712	0.0251172	1.13685	0.185048	insig	1.28107	0.00198954	1.73736	0.796895	up
mws0895	Genistein-7-O-Glucoside (Genistin)	Flavonoids	Isoflavones	C21H20O10	431.1	269.05	432.1056	[M-H]-	2	529-59-9	C09126	38579.698999999935	44247.70500000003	37005.3739999999	28750.942999999974	15614.677999999964	17339.61650000006	12124.079000000018	15145.462999999954	10613.124500000004	26817.372000000083	32348.583999999955	28023.77800000008	ko00943	C09126	-	1.20463	0.0246012	0.514928	-0.957558	down	1.26202	0.00116439	0.316129	-1.66141	down	0.965422	0.186037	0.61393	-0.703855	insig
Lamn006680	Formononetin-7-O-(6''-O-malonyl)glucoside	Flavonoids	Isoflavones	C25H24O12	515.12	267.07	516.1273	[M-H]-	2	-	-	19567.750000000247	33978.751499999904	29768.739500000025	58860.964500000315	59031.85000000034	55285.20649999992	3913.55000000005	3913.55000000005	3913.55000000005	25005.625000000095	29107.060499999912	26262.883999999904	-	-	-	1.26199	0.0142837	2.07859	1.0556	up	1.26905	0.0306833	0.140918	-2.82707	down	1.31711	0.000514769	0.0677953	-3.88267	down
