# Supplementary material for: Unraveling the Saline–Alkali–Tolerance Mystery of Leymus chinensis Nongjing–4: Insights from Integrated Transcriptome and Metabolome Analysis
Source: Plants (Basel). 2025 Dec 17;14(24):3852. doi: 10.3390/plants14243852 (PMC12736582; doi:10.3390/plants14243852)
Supplement: Supplementary file 1 [file plants-14-03852-s001.zip › Table S2.xlsx]

## Sheet: Sheet1
	Table S2. Primer used in this study.
	Primer name	Sequence
	UBQ10 F	5'-3'TGTCCGAGGACTCCACCTC
	UBQ10 R	5'-3'CCTCCACCTGGTGCTCAG
	Cluster-35938.0 F	5'-3'CCACAATCCATGAACCCCGA
	Cluster-35938.0 R	5'-3'TTGGGGGAAACCAACACGAA
	Cluster-39899.0 F	5'-3'GAAAGAAGCCTTCCGTGGGA
	Cluster-39899.0 R	5'-3'TGGTCGGTAGTTTGGTTCCG
	Cluster-25926.0 F	5'-3'CCACCTAGCTCATCCGCG
	Cluster-25926.0 R	5'-3'CGACTCTGCAGCACCACA
	Cluster-45911.3 F	5'-3'AAACTGCTACACGCCCCC
	Cluster-45911.3 R	5'-3'ACGGTCACTGGTGCTTCG
